# Supplementary material for: A genetically unique Chinese cattle population shows evidence of common ancestry with wild species when analysed with a reduced ascertainment bias SNP panel
Source: PLoS One. 2020 Apr 9;15(4):e0231162. doi: 10.1371/journal.pone.0231162 (PMC7145104; doi:10.1371/journal.pone.0231162)
Supplement: S1 Dataset — (ZIP) [file pone.0231162.s002.zip]

Archive with 3 entries (3 files):
- HKF.bed
- HKF.bim
- HKF.fam
