# Supplementary material for: A genetically unique Chinese cattle population shows evidence of common ancestry with wild species when analysed with a reduced ascertainment bias SNP panel
Source: PLoS One. 2020 Apr 9;15(4):e0231162. doi: 10.1371/journal.pone.0231162 (PMC7145104; doi:10.1371/journal.pone.0231162)
Supplement: S1 Dataset — (ZIP) [file pone.0231162.s002.zip › HKF.bim]

1	Hapmap43437-BTA-101873	0	135098	A	G
1	ARS-BFGL-NGS-16466	0	267940	A	G
1	ARS-BFGL-NGS-19289	0	305793	0	0
1	ARS-BFGL-NGS-105096	0	353745	A	G
1	Hapmap34944-BES1_Contig627_1906	0	393248	A	C
1	BTA-07251-no-rs	0	434180	0	0
1	ARS-BFGL-NGS-98142	0	471078	A	G
1	Hapmap53946-rs29015852	0	516404	G	A
1	ARS-BFGL-NGS-114208	0	533815	0	0
1	ARS-BFGL-NGS-66449	0	571340	A	G
1	ARS-BFGL-BAC-32770	0	845494	A	G
1	ARS-BFGL-NGS-65067	0	883895	A	G
1	ARS-BFGL-BAC-31497	0	905632	G	A
1	ARS-BFGL-BAC-32722	0	929617	A	G
1	ARS-BFGL-BAC-34682	0	950841	A	G
1	ARS-BFGL-NGS-3964	0	974586	A	G
1	ARS-BFGL-NGS-98203	0	1009504	A	C
1	ARS-BFGL-NGS-59105	0	1039799	0	0
1	ARS-BFGL-BAC-36895	0	1078256	0	A
1	ARS-BFGL-BAC-2376	0	1114422	A	G
1	ARS-BFGL-BAC-31722	0	1189382	A	G
1	BTA-49284-no-rs	0	1209308	C	G
1	ARS-BFGL-BAC-6557	0	1234172	A	C
1	ARS-BFGL-BAC-7196	0	1264369	A	C
1	ARS-BFGL-BAC-12931	0	1288510	0	A
1	ARS-BFGL-BAC-649	0	1312323	0	0
1	ARS-BFGL-BAC-14857	0	1336351	G	A
1	Hapmap53766-ss46526150	0	1359951	A	G
1	ARS-BFGL-NGS-115971	0	1385605	A	C
1	ARS-BFGL-NGS-62826	0	1436503	G	A
1	BTA-39394-no-rs	0	1513277	A	G
1	ARS-BFGL-NGS-109301	0	1543411	A	G
1	ARS-BFGL-NGS-105306	0	1582828	A	G
1	ARS-BFGL-NGS-87636	0	1603944	A	G
1	Hapmap24070-BTA-123581	0	1625471	A	C
1	ARS-BFGL-NGS-39992	0	1668494	A	G
1	ARS-BFGL-BAC-754	0	1712261	0	0
1	ARS-BFGL-BAC-13059	0	1760113	A	C
1	ARS-BFGL-BAC-14930	0	1782724	A	G
1	ARS-BFGL-BAC-15552	0	1805584	G	A
1	ARS-BFGL-BAC-15580	0	1828653	G	C
1	ARS-BFGL-NGS-11433	0	1851399	A	G
1	ARS-BFGL-NGS-25183	0	1896112	G	A
1	ARS-BFGL-NGS-76349	0	1921756	G	A
1	ARS-BFGL-BAC-16253	0	1953465	A	G
1	ARS-BFGL-BAC-7317	0	1983902	A	G
1	ARS-BFGL-BAC-11152	0	2013659	0	0
1	ARS-BFGL-NGS-29653	0	2049400	A	G
1	ARS-BFGL-BAC-14982	0	2089647	A	G
1	BTA-120704-no-rs	0	2128924	A	G
1	ARS-BFGL-BAC-6733	0	2173375	A	C
1	ARS-BFGL-NGS-85297	0	2211567	G	A
1	ARS-BFGL-NGS-16727	0	2291153	A	G
1	ARS-BFGL-NGS-115671	0	2313042	A	G
1	ARS-BFGL-NGS-71085	0	2393763	A	G
1	ARS-BFGL-NGS-21352	0	2415018	C	A
1	ARS-BFGL-NGS-103391	0	2462297	A	G
1	ARS-BFGL-NGS-22858	0	2524748	A	G
1	ARS-BFGL-NGS-17308	0	2550992	0	0
1	ARS-BFGL-NGS-92033	0	2582894	A	C
1	ARS-BFGL-NGS-89044	0	2645246	A	G
1	ARS-BFGL-NGS-79093	0	2676888	A	G
1	ARS-BFGL-NGS-58892	0	2714141	A	G
1	ARS-BFGL-NGS-98287	0	2749920	A	G
1	BTB-00001612	0	2771830	A	C
1	Hapmap53592-rs29009975	0	2799458	G	A
1	ARS-BFGL-NGS-15775	0	2847001	A	G
1	ARS-BFGL-NGS-59192	0	2886955	A	G
1	ARS-BFGL-NGS-101618	0	2909025	0	0
1	BTB-00001299	0	2942947	A	G
1	ARS-BFGL-NGS-37412	0	2977063	A	G
1	ARS-BFGL-NGS-16784	0	3010948	G	A
1	BTB-02081949	0	3079342	A	G
1	BTB-00001074	0	3116101	A	G
1	ARS-BFGL-NGS-43924	0	3148834	A	G
1	ARS-BFGL-NGS-30999	0	3197378	A	G
1	Hapmap57114-rs29012843	0	3248926	G	A
1	ARS-USMARC-Parent-DQ381153-rs29012842	0	3249057	C	A
1	ARS-BFGL-NGS-37505	0	3295844	A	G
1	ARS-BFGL-NGS-75879	0	3322254	0	0
1	ARS-BFGL-NGS-107481	0	3343059	A	G
1	ARS-BFGL-NGS-108686	0	3377291	A	C
1	BTA-31687-no-rs	0	3404571	A	G
1	ARS-BFGL-NGS-36096	0	3433611	A	G
1	BTA-32603-no-rs	0	3459530	A	G
1	ARS-BFGL-NGS-109014	0	3495838	G	A
1	ARS-BFGL-NGS-69957	0	3541738	0	0
1	ARS-BFGL-NGS-43005	0	3568205	A	G
1	Hapmap59750-rs29024375	0	3601437	A	G
1	BTB-00002335	0	3628012	A	G
1	ARS-BFGL-NGS-107287	0	3649944	A	G
1	Hapmap42514-BTA-33574	0	3687110	A	G
1	ARS-BFGL-NGS-81011	0	3792863	G	A
1	BTB-00003162	0	3846214	C	A
1	BTB-00003073	0	3873380	A	G
1	BTB-00002966	0	3913742	A	G
1	ARS-BFGL-BAC-15173	0	3953844	G	C
1	BTB-00002874	0	3999035	0	0
1	BTA-34568-no-rs	0	4029125	A	G
1	Hapmap42913-BTA-33619	0	4052161	G	A
1	BTA-33606-no-rs	0	4076896	A	G
1	BTB-00002687	0	4104195	A	G
1	BTB-01747944	0	4282516	A	C
1	BTB-01991572	0	4290404	A	G
1	BTB-02105769	0	4311365	A	G
1	ARS-BFGL-NGS-65157	0	4343879	G	A
1	BTB-01996267	0	4451105	A	C
1	Hapmap38555-BTA-101264	0	4602508	A	C
1	BTB-01160548	0	4626587	G	A
1	BTB-01160486	0	4648383	A	G
1	Hapmap60540-rs29021339	0	4727118	A	C
1	BTB-01160333	0	4755056	A	G
1	Hapmap60652-rs29022048	0	4784221	C	A
1	BTB-01160178	0	4827245	A	C
1	ARS-BFGL-NGS-111125	0	4910208	A	G
1	BTB-01160026	0	4933748	A	G
1	BTB-01159977	0	4957717	G	A
1	BTB-01159966	0	4986591	A	G
1	Hapmap44178-BTA-101248	0	5010974	A	G
1	ARS-BFGL-NGS-114983	0	5034441	A	G
1	BTB-01728863	0	5179453	A	G
1	BTB-00003983	0	5215680	G	A
1	ARS-BFGL-NGS-100349	0	5319965	A	G
1	BTA-123503-no-rs	0	5351369	A	G
1	BTA-122021-no-rs	0	5374084	A	G
1	BTB-00003770	0	5398072	A	C
1	BTB-00003715	0	5428215	A	G
1	Hapmap38892-BTA-36614	0	5496635	A	C
1	BTB-00003652	0	5519845	G	A
1	BTA-120711-no-rs	0	5541297	G	A
1	BTA-36594-no-rs	0	5568133	A	G
1	BTA-35637-no-rs	0	5610335	A	G
1	ARS-BFGL-NGS-115182	0	5649323	A	G
1	BTA-35610-no-rs	0	5671987	A	G
1	BTA-35598-no-rs	0	5712202	A	G
1	Hapmap58931-rs29010773	0	5741816	A	G
1	BTA-15152-rs29026517	0	5776974	A	G
1	BTB-01560572	0	5821018	A	G
1	BTB-01560539	0	5849779	A	G
1	BTB-01560502	0	5880498	A	G
1	Hapmap36132-SCAFFOLD45728_8109	0	5906404	G	A
1	ARS-BFGL-NGS-113844	0	5936648	A	G
1	ARS-BFGL-NGS-28832	0	5962522	A	G
1	BTB-01489336	0	5997487	A	G
1	ARS-BFGL-NGS-115389	0	6024691	G	C
1	BTB-01489466	0	6082018	A	G
1	Hapmap56173-ss46526166	0	6154638	A	T
1	Hapmap51901-BTA-42438	0	6187555	A	G
1	BTA-43315-no-rs	0	6254730	A	G
1	ARS-BFGL-NGS-109057	0	6307443	A	G
1	ARS-BFGL-NGS-41525	0	6383413	A	G
1	Hapmap34831-BES10_Contig712_1090	0	6432366	A	G
1	UA-IFASA-8265	0	6492449	A	G
1	BTA-44295-no-rs	0	6526757	A	G
1	BTA-44308-no-rs	0	6565463	A	C
1	BTA-45181-no-rs	0	6623322	A	G
1	BTA-45221-no-rs	0	6674252	G	A
1	Hapmap39203-BTA-46163	0	6821798	A	C
1	ARS-BFGL-NGS-96381	0	6846585	A	G
1	BTA-46228-no-rs	0	6882069	G	A
1	BTA-46243-no-rs	0	6940697	0	A
1	BTA-47159-no-rs	0	6967148	A	G
1	BTA-16441-no-rs	0	7013625	A	G
1	ARS-BFGL-NGS-62077	0	7035977	C	A
1	BTB-00004951	0	7162655	A	C
1	ARS-BFGL-NGS-38621	0	7212793	A	G
1	ARS-BFGL-NGS-103833	0	7260284	A	G
1	Hapmap44081-BTA-48210	0	7297592	A	G
1	ARS-BFGL-NGS-114174	0	7344117	C	A
1	BTA-48234-no-rs	0	7370460	A	G
1	BTA-29644-no-rs	0	7405025	A	C
1	Hapmap48967-BTA-97940	0	7483936	A	G
1	BTB-01493780	0	7530524	A	G
1	Hapmap48369-BTA-50306	0	7627111	A	G
1	BTA-50285-no-rs	0	7669386	G	A
1	Hapmap41255-BTA-40460	0	7706031	G	A
1	BTA-114657-no-rs	0	7728571	G	A
1	ARS-BFGL-NGS-116504	0	7755400	G	A
1	BTA-114662-no-rs	0	7782816	A	G
1	BTB-02037768	0	7906300	A	G
1	ARS-BFGL-NGS-105113	0	7943430	A	G
1	ARS-BFGL-NGS-44292	0	8054589	A	G
1	ARS-BFGL-BAC-32146	0	8132280	A	G
1	Hapmap42827-BTA-116887	0	8148041	A	G
1	BTA-116886-no-rs	0	8169172	A	G
1	ARS-BFGL-NGS-109383	0	8217339	A	G
1	Hapmap54851-rs29025437	0	8286930	A	G
1	ARS-BFGL-NGS-119108	0	8347160	A	C
1	BTA-94232-no-rs	0	8377141	A	G
1	ARS-BFGL-BAC-27364	0	8437530	A	C
1	BTA-120428-no-rs	0	8519686	G	A
1	Hapmap49483-BTA-120432	0	8627862	A	G
1	Hapmap59566-rs29024165	0	8837296	A	G
1	BTA-120430-no-rs	0	8895681	0	0
1	Hapmap58026-ss46526282	0	8963404	A	G
1	Hapmap52559-rs29015773	0	8998063	A	C
1	ARS-BFGL-NGS-118398	0	9019409	A	G
1	ARS-BFGL-NGS-40533	0	9072009	A	G
1	ARS-BFGL-NGS-14644	0	9114098	A	G
1	Hapmap39995-BTA-39516	0	9323844	A	C
1	Hapmap50953-BTA-39491	0	9375752	A	G
1	BTA-38496-no-rs	0	9404794	A	G
1	ARS-BFGL-NGS-41048	0	9484167	G	A
1	ARS-BFGL-NGS-113570	0	9601018	A	G
1	Hapmap54975-rs29019203	0	9636803	A	G
1	Hapmap49138-BTA-37549	0	9768177	G	A
1	Hapmap38504-BTA-51402	0	9798988	A	C
1	UA-IFASA-5979	0	9852144	A	G
1	ARS-BFGL-NGS-548	0	9900095	A	G
1	ARS-BFGL-NGS-43310	0	9940497	G	A
1	ARS-BFGL-NGS-1296	0	9942902	A	G
1	Hapmap38887-BTA-22281	0	9982398	C	A
1	Hapmap57724-rs29022825	0	10056851	A	G
1	Hapmap44892-BTA-50337	0	10102749	C	G
1	BTA-50328-no-rs	0	10125531	A	G
1	ARS-BFGL-NGS-108684	0	10149581	A	C
1	Hapmap25334-BTA-160518	0	10274301	G	A
1	ARS-BFGL-NGS-113551	0	10369662	A	G
1	BTA-52266-no-rs	0	10404023	0	0
1	Hapmap51416-BTA-19350	0	10416295	A	G
1	ARS-BFGL-NGS-113751	0	10468415	A	G
1	Hapmap49509-BTA-17127	0	10587853	A	G
1	BTA-122626-no-rs	0	10643238	A	G
1	Hapmap60823-rs29019235	0	10717144	A	C
1	ARS-BFGL-NGS-36767	0	10776728	A	G
1	Hapmap40304-BTA-17131	0	10848225	A	C
1	Hapmap38737-BTA-22640	0	11023298	A	C
1	ARS-BFGL-BAC-6567	0	11109125	0	0
1	Hapmap54322-rs29009637	0	11158004	A	G
1	Hapmap43814-BTA-22629	0	11221889	A	G
1	BTA-22639-no-rs	0	11255831	A	G
1	Hapmap40340-BTA-19161	0	11290827	A	G
1	Hapmap55642-rs29027263	0	11379578	0	0
1	BTA-29334-no-rs	0	11400265	A	T
1	Hapmap50731-BTA-55344	0	11603310	A	G
1	BTA-55326-no-rs	0	11635104	C	A
1	ARS-BFGL-NGS-115663	0	11743590	A	G
1	BTA-54331-no-rs	0	11818998	A	T
1	Hapmap55464-rs29015665	0	11865992	G	A
1	BTA-54318-no-rs	0	11887794	A	G
1	Hapmap24370-BTA-123717	0	11982766	C	A
1	BTB-00005637	0	12172404	0	0
1	BTB-00005611	0	12196038	G	A
1	ARS-BFGL-NGS-28701	0	12223821	0	G
1	ARS-BFGL-BAC-14244	0	12342374	A	G
1	Hapmap60346-rs29019231	0	12380238	A	G
1	Hapmap28058-BTA-161831	0	12468631	G	A
1	Hapmap38791-BTA-89194	0	12587339	A	C
1	ARS-BFGL-BAC-11044	0	12805406	A	G
1	ARS-BFGL-BAC-11034	0	12839893	A	G
1	Hapmap41477-BTA-20618	0	12889396	A	G
1	ARS-BFGL-BAC-685	0	12996787	A	G
1	BTA-93452-no-rs	0	13019983	G	A
1	Hapmap24222-BTA-88936	0	13089432	A	C
1	Hapmap61111-rs29019811	0	13258809	A	C
1	ARS-BFGL-NGS-21333	0	13304658	A	G
1	BTA-89311-no-rs	0	13376687	A	G
1	Hapmap38049-BTA-104527	0	13462673	A	C
1	BTA-103292-no-rs	0	13979316	G	A
1	ARS-BFGL-NGS-26402	0	14025660	G	A
1	Hapmap24335-BTA-127763	0	14064065	A	C
1	ARS-BFGL-BAC-14883	0	14102864	G	A
1	ARS-BFGL-NGS-104754	0	14260986	A	G
1	DIAS-91	0	14350694	0	0
1	Hapmap52363-rs29013338	0	14417802	A	C
1	ARS-BFGL-NGS-27558	0	14438946	A	G
1	ARS-BFGL-NGS-107530	0	14468037	G	A
1	BTB-01807638	0	14502746	0	0
1	BTA-28028-no-rs	0	14551165	G	A
1	BTB-00502293	0	14587033	A	G
1	BTB-00502247	0	14626307	A	C
1	BTB-00502081	0	14669727	A	G
1	BTB-01487662	0	14693262	G	A
1	BTA-97382-no-rs	0	14708162	A	G
1	ARS-BFGL-BAC-12976	0	14762256	0	0
1	BTB-01224604	0	14853644	G	A
1	Hapmap51685-BTA-113867	0	14876816	A	G
1	Hapmap50227-BTA-113868	0	14909272	G	A
1	BTB-01224765	0	14961941	C	A
1	ARS-BFGL-NGS-78179	0	15048776	A	G
1	ARS-BFGL-NGS-102441	0	15071831	A	C
1	ARS-BFGL-BAC-13008	0	15091381	G	A
1	BTB-01225182	0	15109714	0	0
1	BTA-113886-no-rs	0	15122719	A	G
1	BTA-113888-no-rs	0	15149266	A	G
1	BTB-01225435	0	15188359	A	G
1	BTA-28351-no-rs	0	15424055	0	0
1	ARS-BFGL-NGS-35955	0	15506990	0	0
1	Hapmap58809-rs29017514	0	15528039	A	G
1	BTB-01193748	0	15562295	C	A
1	BTB-01193581	0	15605365	A	G
1	BTB-00569345	0	15646164	A	G
1	ARS-BFGL-NGS-95377	0	15677492	A	G
1	BTB-00569130	0	15713535	A	G
1	BTB-01193494	0	15755523	A	C
1	ARS-BFGL-NGS-109692	0	15796320	G	A
1	Hapmap41782-BTA-16216	0	15853040	0	0
1	BTB-01999110	0	15893046	A	G
1	ARS-BFGL-NGS-32422	0	15937076	A	C
1	UA-IFASA-6298	0	15976386	A	G
1	BTA-110801-no-rs	0	16094228	A	G
1	BTB-01650452	0	16119771	A	G
1	Hapmap50624-BTA-22932	0	16145053	A	G
1	BTB-01919348	0	16196001	C	A
1	BTB-01084253	0	16245203	A	C
1	BTB-01084177	0	16277524	A	G
1	ARS-BFGL-NGS-41853	0	16308714	0	0
1	BTB-01084226	0	16367685	0	A
1	BTB-01084203	0	16412330	0	0
1	BTB-01083987	0	16452185	G	A
1	Hapmap51162-BTA-118728	0	16477085	A	G
1	ARS-BFGL-NGS-22727	0	16525498	C	A
1	BTB-01872049	0	16585111	A	G
1	BTB-01872101	0	16612097	0	0
1	BTA-118719-no-rs	0	16673009	A	C
1	Hapmap60239-rs29019581	0	16715975	A	G
1	Hapmap39625-BTA-118605	0	16744848	A	C
1	Hapmap25883-BTA-155422	0	16797316	A	G
1	BTB-00757818	0	16831770	0	0
1	BTB-00757868	0	16886289	A	G
1	BTB-00757888	0	16923285	A	G
1	ARS-BFGL-NGS-51809	0	16963232	A	G
1	BTA-118731-no-rs	0	16997662	A	C
1	Hapmap55434-rs29009793	0	17021138	A	G
1	ARS-BFGL-BAC-11101	0	17050262	A	G
1	BTB-01083468	0	17073972	0	A
1	Hapmap44195-BTA-112008	0	17124625	A	G
1	Hapmap54349-rs29011587	0	17160556	A	G
1	Hapmap48613-BTA-112066	0	17296638	G	A
1	BTA-20344-no-rs	0	17330771	A	G
1	BTB-01846351	0	17358448	0	G
1	ARS-BFGL-NGS-112632	0	17425222	A	G
1	BTB-00005987	0	17448939	A	G
1	Hapmap44269-BTA-67047	0	17504974	G	A
1	ARS-BFGL-NGS-104769	0	17641624	G	A
1	ARS-BFGL-NGS-26632	0	17790637	A	G
1	BTB-00006408	0	17868835	G	A
1	Hapmap28603-BTA-123758	0	17930486	G	C
1	ARS-BFGL-NGS-99611	0	18002981	A	G
1	BTB-01511592	0	18028700	A	G
1	BTB-01511655	0	18052292	0	0
1	BTB-01511695	0	18099231	A	G
1	BTB-01511764	0	18131757	A	G
1	BTB-01931918	0	18170722	G	A
1	Hapmap60697-rs29009870	0	18188932	C	A
1	Hapmap50395-BTA-57301	0	18231821	A	G
1	BTA-06080-no-rs	0	18254887	0	0
1	Hapmap33466-BTA-107178	0	18285474	G	A
1	Hapmap32384-BTA-160993	0	18437724	G	A
1	BTB-01890165	0	18459886	A	G
1	BTB-01342789	0	18508517	0	0
1	Hapmap47551-BTA-25902	0	18578077	A	G
1	BTA-120923-no-rs	0	18653402	A	G
1	BTA-26174-no-rs	0	18724083	A	G
1	ARS-BFGL-NGS-111605	0	18758665	A	G
1	ARS-BFGL-NGS-119653	0	18790047	0	0
1	ARS-BFGL-BAC-6686	0	18831871	A	C
1	ARS-BFGL-NGS-94650	0	18909161	A	G
1	ARS-BFGL-NGS-7429	0	18946871	G	A
1	BTA-39405-no-rs	0	18980052	A	G
1	BTA-39402-no-rs	0	19036300	A	G
1	ARS-BFGL-NGS-1416	0	19142015	A	G
1	ARS-BFGL-NGS-29732	0	19182174	A	G
1	Hapmap38278-BTA-104803	0	19431193	A	C
1	BTA-119061-no-rs	0	19592552	A	C
1	BTA-39399-no-rs	0	19641727	A	G
1	UA-IFASA-3994	0	19667901	A	C
1	ARS-BFGL-BAC-11761	0	19709807	A	G
1	Hapmap43257-BTA-39396	0	19743015	G	A
1	ARS-BFGL-BAC-11750	0	19778380	A	G
1	Hapmap51222-BTA-39456	0	19805218	G	A
1	ARS-BFGL-NGS-34218	0	19829143	A	C
1	Hapmap51978-BTA-39455	0	19854736	0	0
1	ARS-BFGL-NGS-55093	0	19975742	0	G
1	BTA-39450-no-rs	0	20056335	A	G
1	ARS-BFGL-NGS-116430	0	20084515	G	A
1	Hapmap49594-BTA-39447	0	20165566	A	G
1	ARS-BFGL-BAC-15578	0	20192420	A	G
1	ARS-BFGL-NGS-10334	0	20213558	A	C
1	BTA-39438-no-rs	0	20296459	C	A
1	Hapmap28298-BTA-123775	0	20342544	C	G
1	Hapmap28872-BTA-162555	0	20419112	C	G
1	Hapmap52794-rs29023743	0	20503996	A	G
1	Hapmap54489-rs29018413	0	20594409	A	G
1	Hapmap60044-rs29010295	0	20634675	A	G
1	Hapmap26189-BTA-157760	0	20676181	A	G
1	ARS-BFGL-NGS-68915	0	20697089	A	G
1	Hapmap45407-BTA-116763	0	20721169	C	G
1	UA-IFASA-1500	0	20775439	A	G
1	UA-IFASA-9700	0	20808469	A	G
1	Hapmap39987-BTA-25749	0	20849417	A	C
1	ARS-BFGL-NGS-41203	0	20956918	A	G
1	Hapmap26436-BTA-152791	0	20999269	G	A
1	Hapmap49929-BTA-24619	0	21033225	A	G
1	BTB-01332064	0	21057186	0	A
1	ARS-BFGL-NGS-100534	0	21145921	A	G
1	Hapmap53902-rs29027390	0	21224496	A	G
1	BTB-01332122	0	21264221	A	C
1	BTB-01210202	0	21330326	G	A
1	Hapmap34985-BES1_Contig424_935	0	21355656	G	A
1	BTB-01210232	0	21429051	A	G
1	BTB-01116126	0	21574286	A	G
1	BTB-01116136	0	21600761	C	A
1	Hapmap42716-BTA-88423	0	21629263	G	A
1	BTB-01116164	0	21656798	A	G
1	DPI-50	0	21693513	A	G
1	BTB-01897472	0	21714209	A	G
1	BTB-01798639	0	21747892	A	G
1	BTA-07140-rs29026807	0	21772072	C	A
1	BTB-01116193	0	21800968	A	G
1	ARS-BFGL-NGS-51361	0	21864313	T	A
1	ARS-BFGL-BAC-15637	0	21925903	A	G
1	UA-IFASA-9053	0	21965277	A	G
1	Hapmap26157-BTA-148092	0	21992025	G	A
1	ARS-BFGL-NGS-117957	0	22031001	A	G
1	BTB-00010729	0	22074275	A	G
1	BTA-59229-no-rs	0	22110938	A	G
1	BTB-00010930	0	22148647	A	G
1	ARS-BFGL-NGS-118519	0	22187222	A	C
1	Hapmap58795-rs29016849	0	22387382	G	A
1	BTA-120720-no-rs	0	22407486	G	A
1	BTB-00008450	0	22434512	G	A
1	BTB-00011076	0	22510052	A	C
1	BTB-01668820	0	22590942	A	G
1	BTB-02025707	0	22630942	A	G
1	BTB-01437861	0	22662759	A	G
1	BTB-01548042	0	22720015	A	G
1	BTB-01438016	0	22823600	A	C
1	ARS-BFGL-NGS-46591	0	22863734	T	A
1	BTB-01562871	0	22888847	A	G
1	Hapmap52694-rs29013683	0	22943646	A	C
1	ARS-BFGL-NGS-97225	0	22985729	G	A
1	BTB-01153475	0	23071253	G	A
1	BTB-01153166	0	23127016	A	G
1	ARS-BFGL-NGS-29682	0	23170625	A	G
1	BTB-01153392	0	23217832	A	G
1	BTB-01153206	0	23255987	G	C
1	BTB-01153241	0	23307655	G	A
1	Hapmap32844-BTA-151959	0	23374361	A	G
1	BTB-01821892	0	23421942	G	A
1	BTB-01885509	0	23445630	A	G
1	ARS-BFGL-BAC-16283	0	23489264	A	G
1	BTB-00008466	0	23510619	C	A
1	Hapmap60828-rs29019992	0	23611389	A	C
1	ARS-BFGL-NGS-110541	0	23649052	A	G
1	ARS-BFGL-BAC-6737	0	23680672	A	G
1	BTA-49255-no-rs	0	23713018	A	C
1	BTA-49259-no-rs	0	23734326	A	G
1	ARS-BFGL-BAC-6735	0	23756881	0	0
1	BTA-49269-no-rs	0	23794188	G	A
1	Hapmap39273-BTA-49264	0	23847228	A	C
1	BTB-01976950	0	23869907	G	A
1	BTB-00007697	0	23920676	A	G
1	BTB-00007705	0	23938895	A	G
1	ARS-BFGL-NGS-103546	0	23973432	A	G
1	UA-IFASA-5116	0	24001042	A	G
1	BTB-00007842	0	24032482	0	C
1	BTB-00007882	0	24057738	A	G
1	Hapmap52764-rs29022780	0	24143414	A	C
1	BTA-39462-no-rs	0	24166595	A	G
1	BTB-00008090	0	24196197	A	G
1	BTA-49236-no-rs	0	24255576	G	A
1	BTB-00008277	0	24278057	C	A
1	Hapmap52220-rs29016259	0	24302207	A	C
1	BTA-15153-rs29026518	0	24360390	G	A
1	BTA-69170-no-rs	0	24397247	A	G
1	Hapmap54584-rs29014870	0	24430863	G	A
1	BTB-00014123	0	24466535	C	A
1	BTB-00014074	0	24503396	A	G
1	ARS-BFGL-BAC-11218	0	24549757	A	G
1	BTB-00010532	0	24692046	A	C
1	ARS-BFGL-BAC-14984	0	24735033	G	A
1	BTB-00010474	0	24757983	G	A
1	ARS-BFGL-NGS-85045	0	24779790	G	A
1	Hapmap39274-BTA-49324	0	24802375	A	C
1	ARS-BFGL-NGS-115371	0	24835526	0	0
1	BTB-00010021	0	24880710	G	A
1	BTA-49319-no-rs	0	24920136	A	C
1	BTA-49313-no-rs	0	24950186	A	G
1	Hapmap53715-rs29017639	0	24982221	A	G
1	BTB-00009762	0	25010799	A	C
1	ARS-BFGL-NGS-82685	0	25049866	A	G
1	BTA-49297-no-rs	0	25122738	0	0
1	BTA-49289-no-rs	0	25154731	A	G
1	ARS-BFGL-NGS-103498	0	25244741	A	G
1	Hapmap50707-BTA-49285	0	25271869	A	G
1	ARS-BFGL-BAC-13086	0	25289457	C	G
1	ARS-BFGL-NGS-34568	0	25321721	A	G
1	BTA-49283-no-rs	0	25426409	G	A
1	ARS-BFGL-BAC-16299	0	25471181	G	A
1	ARS-BFGL-NGS-16145	0	25502991	G	A
1	BTB-00009327	0	25542671	C	A
1	BTB-00009271	0	25576064	A	G
1	BTB-00009232	0	25607948	G	A
1	ARS-BFGL-NGS-20807	0	25647321	G	A
1	BTB-00009156	0	25685179	A	G
1	Hapmap26753-BTA-158146	0	25789986	A	G
1	BTA-114108-no-rs	0	25889667	A	C
1	ARS-BFGL-NGS-20230	0	25964080	A	G
1	ARS-BFGL-NGS-36242	0	26038159	G	A
1	ARS-BFGL-NGS-50954	0	26063684	G	C
1	ARS-BFGL-NGS-62746	0	26127654	0	0
1	BTB-01484696	0	26150433	0	0
1	ARS-BFGL-BAC-13724	0	26223335	G	A
1	Hapmap52417-rs29016891	0	26259422	C	A
1	Hapmap50927-BTA-28806	0	26307924	G	A
1	Hapmap59621-rs29013246	0	26393362	A	G
1	ARS-BFGL-NGS-11151	0	26425477	A	G
1	Hapmap50928-BTA-28811	0	26453228	A	G
1	ARS-BFGL-BAC-13744	0	26644526	A	G
1	BTB-01265899	0	26674804	A	C
1	ARS-BFGL-BAC-5834	0	26710358	C	A
1	Hapmap51561-BTA-120459	0	26782245	A	G
1	BTB-01265720	0	26821811	A	G
1	BTB-01265513	0	26873390	C	A
1	BTB-01533869	0	26920553	C	A
1	Hapmap33501-BTA-152681	0	26966818	A	G
1	BTA-108804-no-rs	0	27034490	G	A
1	Hapmap29626-BTA-155192	0	27057982	A	T
1	Hapmap52574-rs29013556	0	27101326	A	C
1	Hapmap42876-BTA-23541	0	27145992	G	A
1	ARS-BFGL-NGS-115015	0	27181523	G	A
1	BTB-00011225	0	27249385	G	C
1	ARS-BFGL-NGS-65351	0	27284985	A	G
1	BTB-00011494	0	27324745	G	A
1	ARS-BFGL-NGS-46004	0	27357510	C	G
1	BTA-59258-no-rs	0	27434665	G	A
1	Hapmap50048-BTA-59263	0	27465349	A	G
1	Hapmap51266-BTA-59273	0	27554075	G	A
1	BTB-01285304	0	27761036	A	G
1	BTB-01285382	0	27786985	A	G
1	BTB-01285492	0	27816806	A	G
1	BTB-01285832	0	27980058	A	G
1	ARS-BFGL-NGS-111117	0	28012133	A	G
1	BTB-01285855	0	28034525	A	G
1	Hapmap59457-rs29010971	0	28074319	0	0
1	BTB-01285931	0	28111487	A	C
1	BTB-01334157	0	28162105	0	0
1	BTB-01334086	0	28188573	A	G
1	BTB-01334105	0	28216247	A	C
1	ARS-BFGL-BAC-15050	0	28242625	A	G
1	BTB-01333903	0	28362687	A	G
1	BTB-01333940	0	28413168	A	G
1	BTB-01333973	0	28462034	G	A
1	Hapmap28062-BTA-163502	0	28485185	G	A
1	BTB-00012150	0	28572974	A	G
1	BTB-00012128	0	28599381	A	C
1	ARS-BFGL-BAC-14387	0	28622946	A	G
1	BTB-00011988	0	28648176	A	G
1	ARS-BFGL-NGS-20624	0	28675718	T	A
1	BTB-00011831	0	28769473	0	0
1	BTB-00012396	0	28790870	A	T
1	ARS-BFGL-BAC-15059	0	28868362	C	A
1	ARS-BFGL-NGS-119690	0	28906462	A	G
1	ARS-BFGL-BAC-15061	0	28940539	A	G
1	BTA-59279-no-rs	0	28965587	A	G
1	BTB-00012425	0	28978223	A	G
1	BTB-00012448	0	29004968	A	C
1	BTB-01734615	0	29049389	A	C
1	BTB-01734642	0	29073969	A	C
1	ARS-BFGL-NGS-108911	0	29095768	A	G
1	ARS-BFGL-NGS-100058	0	29130628	A	G
1	ARS-BFGL-NGS-74692	0	29151717	C	A
1	BTB-00012560	0	29195211	A	G
1	Hapmap40010-BTA-59286	0	29242993	A	C
1	BTB-00012627	0	29273705	0	0
1	ARS-BFGL-BAC-11193	0	29303546	A	G
1	ARS-BFGL-NGS-119297	0	29336218	0	0
1	ARS-BFGL-NGS-24142	0	29420091	A	G
1	ARS-BFGL-NGS-101348	0	29454246	G	A
1	ARS-BFGL-NGS-114084	0	29507209	A	G
1	ARS-USMARC-Parent-DQ451555-rs29010795	0	29524658	A	G
1	BTB-00013095	0	29624956	A	G
1	ARS-BFGL-NGS-40513	0	29655324	G	A
1	BTB-02049040	0	29696010	A	G
1	BTB-00013185	0	29703470	A	C
1	ARS-BFGL-BAC-7359	0	29763188	A	G
1	BTA-59299-no-rs	0	29807709	A	G
1	BTB-00013370	0	29849130	G	A
1	BTA-59305-no-rs	0	29889334	A	G
1	BTB-00013460	0	29917811	A	G
1	ARS-BFGL-BAC-7369	0	29984406	A	C
1	ARS-BFGL-NGS-14285	0	30024945	A	G
1	BTA-29609-no-rs	0	30101706	T	A
1	BTB-01370718	0	30156822	A	G
1	BTB-01884758	0	30185657	A	C
1	BTB-01490065	0	30224415	A	G
1	ARS-BFGL-NGS-73149	0	30259943	A	G
1	BTA-97531-no-rs	0	30333360	A	G
1	BTB-01490270	0	30414871	A	G
1	BTB-01739066	0	30465288	G	A
1	BTA-18114-no-rs	0	30543596	A	G
1	ARS-BFGL-NGS-40158	0	30570926	A	G
1	ARS-BFGL-BAC-11830	0	30606444	A	G
1	BTB-01303393	0	30655372	A	G
1	BTB-01303334	0	30701874	A	C
1	BTA-87372-no-rs	0	30724028	A	G
1	BTA-41946-no-rs	0	30744150	G	A
1	Hapmap32039-BTA-131798	0	30813844	A	G
1	Hapmap50687-BTA-41950	0	30865885	A	G
1	BTB-01831270	0	30959924	0	0
1	BTB-00013894	0	30987508	C	A
1	ARS-BFGL-NGS-97949	0	31013633	A	G
1	BTB-00013847	0	31038475	A	C
1	BTA-110980-no-rs	0	31173269	A	G
1	BTB-01653833	0	31206393	A	G
1	BTB-01653794	0	31239593	G	A
1	BTB-01335754	0	31269020	G	A
1	BTB-01335860	0	31325294	A	G
1	Hapmap33671-BTA-153460	0	31407370	A	G
1	ARS-BFGL-NGS-11623	0	31551425	A	G
1	BTB-01843131	0	31659179	G	A
1	ARS-BFGL-NGS-80747	0	31700738	A	G
1	BTB-01657730	0	31774883	A	G
1	BTB-01955576	0	31815750	A	G
1	ARS-BFGL-NGS-64530	0	31840031	A	G
1	BTB-01755357	0	31870106	G	A
1	BTB-02018681	0	31923335	A	G
1	BTB-00014284	0	31991587	0	0
1	Hapmap43017-BTA-69173	0	32036293	A	G
1	BTB-00014368	0	32078797	G	A
1	ARS-BFGL-NGS-1179	0	32115552	A	C
1	BTB-00014413	0	32138151	A	G
1	BTB-00014500	0	32207504	A	C
1	BTB-00014527	0	32251123	A	C
1	Hapmap38175-BTA-69177	0	32309198	A	C
1	Hapmap52004-BTA-69178	0	32340451	A	G
1	BTB-00014686	0	32411801	A	G
1	BTB-00014722	0	32449976	A	G
1	ARS-BFGL-NGS-81358	0	32476659	A	G
1	BTB-00014850	0	32509969	G	A
1	BTB-00014929	0	32558213	A	G
1	BTB-00015102	0	32598751	G	A
1	BTA-69182-no-rs	0	32640760	A	G
1	BTB-00015164	0	32700496	A	C
1	Hapmap58994-rs29021251	0	32738897	A	G
1	Hapmap40138-BTA-69192	0	32781614	A	C
1	ARS-BFGL-NGS-19127	0	32883377	G	C
1	BTB-00016647	0	32905173	A	C
1	BTA-69212-no-rs	0	32961952	A	C
1	Hapmap32679-BTA-69218	0	33004440	G	A
1	BTB-00015939	0	33036107	A	C
1	BTB-00015961	0	33068789	G	A
1	BTB-00016058	0	33098389	A	G
1	Hapmap48855-BTA-69221	0	33125906	A	G
1	BTA-69226-no-rs	0	33176151	A	G
1	BTA-69229-no-rs	0	33220981	0	0
1	BTB-00901823	0	33284142	A	G
1	BTB-00901868	0	33305018	G	A
1	BTB-00901957	0	33343019	A	C
1	BTB-00902072	0	33376191	A	G
1	BTB-00902144	0	33407744	A	G
1	ARS-BFGL-NGS-26646	0	33435066	0	0
1	ARS-BFGL-NGS-45064	0	33487311	A	C
1	ARS-BFGL-NGS-21650	0	33509735	G	A
1	Hapmap43403-BTA-91448	0	33535419	A	G
1	BTB-01419032	0	33561227	A	G
1	BTA-91456-no-rs	0	33593708	G	A
1	Hapmap34824-BES10_Contig592_452	0	33641578	C	A
1	BTB-01419286	0	33673851	A	G
1	ARS-BFGL-NGS-115451	0	33701090	0	0
1	BTA-60805-no-rs	0	33752708	A	T
1	BTB-00929993	0	33806073	A	G
1	ARS-BFGL-BAC-11852	0	33883601	A	T
1	Hapmap55373-rs29027574	0	33933829	A	G
1	BTB-00930093	0	33970922	A	C
1	BTB-00930215	0	33995685	A	G
1	BTB-00930351	0	34033754	G	A
1	Hapmap49364-BTA-89353	0	34076119	A	G
1	BTB-01965833	0	34179096	A	G
1	BTB-01965810	0	34202504	A	G
1	Hapmap43629-BTA-60810	0	34240957	G	A
1	BTB-00930398	0	34274411	G	A
1	BTB-01211075	0	34304788	A	G
1	Hapmap47907-BTA-29493	0	34337867	G	A
1	Hapmap43823-BTA-27227	0	34362750	A	G
1	BTB-01890914	0	34386012	A	G
1	UA-IFASA-4161	0	34407892	A	G
1	BTB-01210899	0	34450639	A	G
1	ARS-BFGL-BAC-12481	0	34492226	A	C
1	BTB-00017000	0	34515637	G	A
1	BTA-79188-no-rs	0	34562999	A	G
1	BTA-111131-no-rs	0	34584932	A	G
1	BTB-01210835	0	34613754	G	A
1	BTB-01210806	0	34635120	A	G
1	BTB-01210766	0	34679130	A	C
1	BTA-111133-no-rs	0	34734151	G	A
1	ARS-BFGL-NGS-100434	0	34864497	A	G
1	BTB-00016718	0	34903570	A	G
1	BTB-00016701	0	34934516	A	G
1	ARS-BFGL-NGS-28489	0	34970709	A	G
1	DPI-55	0	35014129	A	G
1	Hapmap32018-BTA-123851	0	35157504	A	G
1	BTB-00016898	0	35314693	A	G
1	BTB-00016906	0	35367693	A	G
1	ARS-BFGL-NGS-60721	0	35406392	A	G
1	BTB-01682411	0	35483657	0	A
1	Hapmap24792-BTA-123860	0	35561495	A	G
1	DPI-2	0	35604177	A	C
1	BTA-79199-no-rs	0	35631308	A	G
1	ARS-BFGL-BAC-837	0	35692760	G	A
1	BTB-00017157	0	35812530	A	G
1	Hapmap40144-BTA-79228	0	35892692	C	A
1	ARS-BFGL-NGS-116830	0	35923613	0	0
1	Hapmap41641-BTA-79222	0	35952652	A	G
1	BTB-00017988	0	35993477	G	A
1	ARS-BFGL-NGS-110234	0	36036600	A	C
1	ARS-BFGL-BAC-4996	0	36059447	A	G
1	Hapmap57330-rs29009759	0	36086641	A	G
1	BTA-79216-no-rs	0	36119886	A	G
1	Hapmap48471-BTA-79215	0	36161750	A	G
1	BTB-00017697	0	36181744	A	G
1	ARS-BFGL-BAC-11284	0	36209316	A	T
1	ARS-BFGL-NGS-116207	0	36239709	A	C
1	Hapmap50474-BTA-79209	0	36267086	G	A
1	BTB-00017422	0	36293997	A	G
1	ARS-BFGL-BAC-11294	0	36319993	A	G
1	BTA-79205-no-rs	0	36374201	A	C
1	Hapmap43356-BTA-79201	0	36399349	A	G
1	Hapmap50634-BTA-26738	0	36595968	A	G
1	ARS-BFGL-NGS-44057	0	36636902	A	G
1	ARS-BFGL-NGS-38419	0	36664556	A	C
1	Hapmap49369-BTA-89952	0	36824286	A	G
1	Hapmap52575-rs29013932	0	36874545	C	A
1	BTA-115758-no-rs	0	36903496	A	G
1	BTA-111758-no-rs	0	36944051	0	0
1	DPI-27	0	36985868	A	G
1	BTA-111760-no-rs	0	37017145	A	G
1	DPI-28	0	37046480	A	G
1	ARS-BFGL-BAC-11938	0	37088650	A	G
1	Hapmap46343-BTA-111768	0	37117597	A	T
1	BTA-111771-no-rs	0	37174447	A	G
1	ARS-BFGL-NGS-84905	0	37209389	A	G
1	BTA-120277-no-rs	0	37245658	C	A
1	BTA-89302-no-rs	0	37289127	A	G
1	ARS-BFGL-NGS-12168	0	37321005	G	A
1	ARS-BFGL-BAC-14429	0	37355979	A	G
1	Hapmap39875-BTA-97144	0	37385708	A	C
1	Hapmap29197-BTA-97143	0	37430753	A	T
1	Hapmap42111-BTA-122184	0	37500892	A	G
1	ARS-BFGL-NGS-23720	0	37542495	A	C
1	Hapmap25605-BTA-155012	0	37633970	G	A
1	ARS-BFGL-NGS-53463	0	37677212	A	G
1	ARS-BFGL-NGS-100005	0	37862758	A	G
1	ARS-BFGL-NGS-114608	0	37909243	A	G
1	ARS-BFGL-NGS-103535	0	38054226	0	0
1	BTA-115317-no-rs	0	38098101	G	A
1	ARS-BFGL-NGS-42813	0	38230818	A	G
1	ARS-BFGL-NGS-85768	0	38307976	A	G
1	BTA-16749-no-rs	0	38352766	A	C
1	Hapmap51081-BTA-89053	0	38378215	G	A
1	Hapmap23652-BTA-16748	0	38488896	C	A
1	ARS-BFGL-NGS-97815	0	38624975	G	A
1	BTA-07775-no-rs	0	38649369	A	G
1	ARS-BFGL-NGS-8480	0	38700827	A	G
1	Hapmap33732-BTA-160835	0	38748703	G	A
1	BTA-109574-no-rs	0	38811666	G	A
1	Hapmap39970-BTA-117984	0	38863022	A	C
1	ARS-BFGL-NGS-26011	0	38908284	A	G
1	BTA-96881-no-rs	0	38982951	A	G
1	ARS-BFGL-BAC-7483	0	39053558	A	T
1	ARS-BFGL-NGS-84347	0	39083240	G	A
1	ARS-BFGL-BAC-11946	0	39232695	G	A
1	Hapmap47738-BTA-79246	0	39259346	A	G
1	ARS-BFGL-BAC-12579	0	39339779	A	G
1	Hapmap27571-BTA-123885	0	39500943	A	G
1	BTB-01810584	0	39538704	A	G
1	ARS-BFGL-NGS-107020	0	39572166	G	A
1	Hapmap51428-BTA-26864	0	39595785	G	A
1	BTB-00018760	0	39653311	G	A
1	Hapmap38790-BTA-87413	0	39692931	C	A
1	ARS-BFGL-BAC-13195	0	39754319	G	A
1	BTB-01806368	0	39779727	G	A
1	ARS-BFGL-NGS-34353	0	39813886	A	G
1	BTB-00018513	0	39840805	A	G
1	ARS-BFGL-NGS-20360	0	39877948	A	C
1	BTB-00018431	0	39902902	A	G
1	BTB-00018408	0	39922217	A	G
1	BTB-00018345	0	39973939	A	C
1	BTB-01249999	0	40046179	A	G
1	BTA-117821-no-rs	0	40078462	A	G
1	BTA-122545-no-rs	0	40110845	G	A
1	Hapmap51160-BTA-117818	0	40169491	A	G
1	ARS-BFGL-NGS-86662	0	40206017	A	C
1	ARS-BFGL-BAC-13216	0	40258896	A	G
1	ARS-BFGL-NGS-110537	0	40300907	A	G
1	ARS-BFGL-NGS-23908	0	40323085	A	G
1	BTB-01250420	0	40353369	A	G
1	Hapmap45471-BTA-117823	0	40379850	C	G
1	BTB-01250478	0	40395870	G	A
1	ARS-BFGL-NGS-111921	0	40427450	A	C
1	BTB-01952363	0	40465985	A	G
1	BTA-111731-no-rs	0	40495849	A	C
1	ARS-BFGL-NGS-32825	0	40540792	A	G
1	BTB-01462455	0	40589118	G	A
1	Hapmap34927-BES7_Contig453_1164	0	40621580	C	G
1	Hapmap38709-BTA-88324	0	40656841	A	C
1	ARS-BFGL-NGS-100232	0	40722332	0	0
1	BTB-01555269	0	40794773	A	G
1	BTB-01555328	0	40830066	G	A
1	ARS-BFGL-NGS-104431	0	40854754	A	C
1	ARS-BFGL-NGS-45335	0	40879690	G	A
1	BTB-01828412	0	40912633	G	A
1	Hapmap32424-BTA-95573	0	40967217	A	G
1	BTB-01135685	0	41000663	A	C
1	BTB-01135743	0	41067306	G	A
1	Hapmap23514-BTA-150593	0	41089334	A	C
1	Hapmap47786-BTA-95575	0	41191350	A	G
1	Hapmap33740-BTA-95578	0	41288098	G	A
1	BTA-95584-no-rs	0	41315418	G	A
1	Hapmap38486-BTA-30602	0	41379300	A	C
1	Hapmap38103-BTA-28646	0	41417336	A	C
1	Hapmap33759-BTA-160998	0	41441063	A	G
1	BTB-01848824	0	41465449	A	C
1	BTA-122159-no-rs	0	41490266	A	G
1	BTB-01136210	0	41516238	G	A
1	BTA-95587-no-rs	0	41547005	0	G
1	ARS-BFGL-NGS-106725	0	41577955	A	G
1	Hapmap54599-rs29019617	0	41608221	A	G
1	ARS-BFGL-NGS-23369	0	41639553	A	G
1	ARS-BFGL-NGS-118356	0	41732937	G	A
1	ARS-BFGL-NGS-63816	0	41756440	A	G
1	Hapmap52536-rs29011297	0	41785203	C	A
1	Hapmap48210-BTA-120730	0	41834501	A	G
1	BTB-00019290	0	41870746	G	A
1	ARS-BFGL-NGS-106432	0	41893320	G	A
1	ARS-BFGL-BAC-15157	0	41913980	G	A
1	ARS-BFGL-NGS-43530	0	41955764	A	G
1	Hapmap50812-BTA-89669	0	41976576	G	A
1	BTB-00019496	0	41999570	C	A
1	Hapmap39522-BTA-89675	0	42074611	A	C
1	BTB-01708786	0	42142033	A	G
1	ARS-BFGL-NGS-56548	0	42190693	G	A
1	BTB-02094179	0	42227217	G	A
1	BTB-01955018	0	42265516	A	G
1	BTA-104608-no-rs	0	42295681	A	T
1	ARS-BFGL-NGS-81807	0	42313742	A	G
1	ARS-BFGL-NGS-75560	0	42345465	A	C
1	BTB-01567958	0	42370661	A	G
1	ARS-BFGL-NGS-93346	0	42404391	0	0
1	BTA-27636-no-rs	0	42434198	G	A
1	BTB-00019569	0	42464966	A	G
1	BTB-00019582	0	42493010	A	G
1	ARS-BFGL-NGS-10059	0	42542346	G	A
1	BTA-89689-no-rs	0	42570535	G	A
1	Hapmap53820-rs29010070	0	42620205	A	G
1	BTB-00019683	0	42690743	A	G
1	BTB-00019705	0	42721268	A	G
1	ARS-BFGL-NGS-106220	0	42749580	A	G
1	BTB-00019769	0	42771916	A	G
1	BTB-00019788	0	42799445	A	G
1	ARS-BFGL-NGS-12781	0	42843006	A	G
1	Hapmap60973-rs29018366	0	42890259	A	C
1	Hapmap23873-BTA-139450	0	42926817	C	A
1	ARS-BFGL-BAC-15804	0	42960837	A	G
1	BTB-00019912	0	43067020	G	A
1	Hapmap46502-BTA-89692	0	43092980	A	T
1	ARS-BFGL-NGS-89857	0	43145332	A	G
1	BTA-89698-no-rs	0	43181180	A	G
1	Hapmap59911-rs29013984	0	43246545	A	G
1	BTA-20952-no-rs	0	43271718	A	G
1	BTA-89708-no-rs	0	43293171	A	G
1	BTB-00020263	0	43317853	A	G
1	Hapmap47773-BTA-89713	0	43344918	A	G
1	BTA-89717-no-rs	0	43383595	A	C
1	BTB-00020638	0	43424668	A	G
1	BTB-00020648	0	43449434	A	C
1	BTA-89719-no-rs	0	43471154	G	A
1	ARS-BFGL-NGS-101368	0	43504364	0	0
1	ARS-BFGL-NGS-19097	0	43541278	A	G
1	ARS-BFGL-NGS-106743	0	43569660	A	G
1	BTB-00161977	0	43598618	A	C
1	ARS-BFGL-NGS-64154	0	43631154	0	0
1	ARS-BFGL-NGS-118112	0	43670143	G	A
1	ARS-BFGL-NGS-96886	0	43694788	A	G
1	Hapmap49368-BTA-89726	0	43735256	A	G
1	Hapmap28225-BTA-123915	0	43800144	C	G
1	BTB-00020882	0	43831317	0	G
1	ARS-BFGL-NGS-116079	0	43861492	A	G
1	ARS-BFGL-NGS-118317	0	43932562	A	G
1	BTB-00021048	0	43954931	A	G
1	Hapmap57419-rs29025772	0	43989116	A	G
1	Hapmap43396-BTA-89742	0	44019050	A	G
1	BTB-00021157	0	44045405	A	G
1	BTB-00021173	0	44071844	G	A
1	ARS-BFGL-NGS-57355	0	44118691	G	A
1	BTB-00021247	0	44143107	A	G
1	BTA-89748-no-rs	0	44176118	A	G
1	BTB-00021257	0	44215211	0	0
1	BTB-00021385	0	44250030	A	C
1	BTB-00021354	0	44323355	G	A
1	BTB-01788892	0	44446453	A	G
1	ARS-BFGL-NGS-5747	0	44569518	A	G
1	BTA-15338-no-rs	0	44593858	A	G
1	ARS-BFGL-NGS-99002	0	44623201	A	C
1	BTA-86397-no-rs	0	44643255	A	G
1	ARS-BFGL-NGS-4086	0	44692942	C	G
1	ARS-BFGL-NGS-73542	0	44752791	A	G
1	ARS-BFGL-NGS-19721	0	44776759	A	G
1	ARS-BFGL-NGS-99064	0	44813737	A	G
1	ARS-BFGL-NGS-101788	0	44862308	A	G
1	BTA-105868-no-rs	0	44883531	A	G
1	BTB-01585499	0	44922334	A	G
1	ARS-BFGL-NGS-113905	0	44960165	0	G
1	ARS-BFGL-NGS-90894	0	44985808	A	G
1	ARS-BFGL-NGS-76717	0	45038244	A	G
1	Hapmap26498-BTA-33060	0	45067210	A	G
1	ARS-BFGL-NGS-83544	0	45113934	A	G
1	BTB-01691456	0	45157959	A	G
1	BTA-21519-no-rs	0	45214460	A	G
1	ARS-BFGL-NGS-75951	0	45375265	A	G
1	ARS-BFGL-NGS-31349	0	45423220	A	G
1	BTA-95285-no-rs	0	45452593	A	G
1	BTB-01462206	0	45515052	A	G
1	BTB-01462237	0	45546359	A	G
1	ARS-BFGL-NGS-68706	0	45569587	A	G
1	ARS-BFGL-NGS-113748	0	45592209	A	G
1	Hapmap38803-BTA-104250	0	45614604	C	A
1	ARS-BFGL-NGS-119382	0	45657940	A	G
1	BTB-00478386	0	45683339	0	A
1	BTB-00478347	0	45772634	A	C
1	ARS-BFGL-NGS-10512	0	45804182	C	A
1	BTB-01781942	0	45830593	A	G
1	BTA-90373-no-rs	0	45864540	A	G
1	ARS-BFGL-NGS-34687	0	45900804	A	G
1	BTB-01462011	0	45926861	G	A
1	BTB-01461996	0	45957974	G	A
1	ARS-BFGL-NGS-69116	0	46011015	0	0
1	ARS-BFGL-NGS-31674	0	46038017	G	C
1	ARS-BFGL-NGS-33309	0	46067182	0	0
1	BTA-10863-rs29016414	0	46118784	A	G
1	BTA-95262-no-rs	0	46138869	A	G
1	BTB-01786029	0	46201490	A	C
1	BTA-89822-no-rs	0	46223040	G	A
1	BTA-14361-rs29023125	0	46251987	A	G
1	ARS-BFGL-NGS-114234	0	46283541	G	A
1	BTA-89820-no-rs	0	46321775	A	G
1	ARS-BFGL-NGS-11454	0	46370195	0	0
1	UA-IFASA-4106	0	46402519	A	G
1	BTB-00468532	0	46518842	A	G
1	BTB-00468519	0	46556034	A	G
1	ARS-BFGL-NGS-110320	0	46595049	A	T
1	ARS-BFGL-NGS-67684	0	46620571	G	A
1	BTB-00468485	0	46648008	A	G
1	BTB-00468476	0	46675519	A	C
1	BTB-01608930	0	46778649	A	G
1	ARS-BFGL-NGS-69858	0	46808068	0	0
1	BTA-109011-no-rs	0	46926971	A	C
1	BTB-01625181	0	46962353	C	A
1	Hapmap39710-BTA-108633	0	47011181	A	C
1	Hapmap54262-rs29018839	0	47102513	A	G
1	ARS-BFGL-NGS-41577	0	47123160	G	A
1	BTB-01546768	0	47177862	A	G
1	BTB-01686544	0	47222075	G	A
1	ARS-BFGL-NGS-23106	0	47251774	A	C
1	Hapmap40153-BTA-99041	0	47296021	A	C
1	BTA-99040-no-rs	0	47320175	A	G
1	ARS-BFGL-NGS-56683	0	47355075	0	0
1	ARS-BFGL-BAC-24524	0	47389301	A	G
1	Hapmap55429-rs29012753	0	47417243	A	G
1	BTB-02090792	0	47445935	A	G
1	BTB-01702372	0	47479177	A	C
1	BTB-01572184	0	47524118	A	G
1	Hapmap43751-BTA-104783	0	47552065	A	G
1	BTA-10188-no-rs	0	47592394	0	0
1	Hapmap27626-BTA-155536	0	47637704	A	G
1	BTB-01967977	0	47669197	A	G
1	BTB-01663516	0	47701359	A	G
1	Hapmap42068-BTA-111564	0	47745480	G	A
1	Hapmap32121-BTA-156159	0	47771799	G	A
1	BTB-01202368	0	47788706	A	G
1	BTB-01202377	0	47807494	A	C
1	BTA-122400-no-rs	0	47831916	A	G
1	Hapmap60003-rs29024905	0	47856002	A	G
1	BTB-01202460	0	47945210	A	G
1	Hapmap27230-BTA-162491	0	47973478	A	G
1	ARS-BFGL-NGS-105365	0	48026603	G	A
1	ARS-BFGL-NGS-1695	0	48063154	0	0
1	ARS-BFGL-NGS-73983	0	48105788	A	G
1	ARS-BFGL-BAC-16973	0	48130491	A	G
1	Hapmap49948-BTA-29490	0	48181287	A	G
1	BTB-00021951	0	48222988	A	G
1	BTB-00021917	0	48257875	A	C
1	BTB-00021776	0	48394374	G	A
1	Hapmap59092-rs29024583	0	48425887	A	G
1	ARS-BFGL-NGS-41264	0	48523202	A	G
1	Hapmap38806-BTA-110152	0	48629895	A	C
1	BTB-01645206	0	48658685	A	C
1	BTB-01645280	0	48701612	A	G
1	BTB-01146938	0	48726549	A	G
1	Hapmap26719-BTA-151471	0	48772543	G	A
1	BTB-01146838	0	48802718	A	G
1	BTB-01847183	0	48843080	G	A
1	Hapmap50572-BTA-113037	0	48866528	A	G
1	ARS-BFGL-NGS-83459	0	48904842	A	G
1	ARS-BFGL-NGS-49634	0	48971016	A	T
1	BTB-00132817	0	49161822	A	C
1	BTA-113021-no-rs	0	49230292	A	G
1	BTB-01077379	0	49279500	A	G
1	BTB-01077277	0	49318678	A	G
1	BTB-01077261	0	49341658	A	C
1	Hapmap57446-rs29023998	0	49393074	A	G
1	Hapmap50571-BTA-112994	0	49436561	A	G
1	BTA-103555-no-rs	0	49480638	A	G
1	BTB-01077007	0	49532893	A	C
1	Hapmap50221-BTA-112986	0	49578738	A	G
1	Hapmap32123-BTA-156557	0	49618441	G	A
1	BTB-01615915	0	49734575	G	A
1	Hapmap33052-BTA-154887	0	49765653	A	G
1	BTB-01076801	0	49906537	0	0
1	ARS-BFGL-NGS-98459	0	50077376	A	G
1	BTB-00132601	0	50111414	G	A
1	ARS-BFGL-NGS-38261	0	50158235	0	0
1	ARS-BFGL-BAC-15402	0	50225071	G	A
1	BTB-01699628	0	50230596	A	G
1	BTA-114651-no-rs	0	50252331	A	G
1	Hapmap24476-BTA-130730	0	50291207	A	G
1	Hapmap41715-BTA-100026	0	50320575	A	G
1	Hapmap30497-BTA-123949	0	50359829	A	G
1	BTB-00022097	0	50410352	A	G
1	BTB-00022142	0	50434457	A	G
1	BTB-01165120	0	50465233	A	G
1	BTB-01165109	0	50511043	A	G
1	Hapmap49829-BTA-101896	0	50574353	A	G
1	Hapmap29401-BTA-152822	0	50621585	A	T
1	BTB-01164952	0	50652927	A	C
1	BTB-01164946	0	50680039	A	C
1	Hapmap52897-rs29012790	0	50732049	A	G
1	BTB-01164879	0	50775613	A	G
1	BTB-00022352	0	50815882	A	G
1	BTB-00022376	0	50857462	A	G
1	Hapmap41716-BTA-100042	0	50884893	G	A
1	ARS-BFGL-NGS-103521	0	50993685	A	C
1	ARS-BFGL-NGS-101533	0	51033230	A	G
1	ARS-BFGL-NGS-6521	0	51169451	G	A
1	ARS-BFGL-NGS-14638	0	51211635	A	G
1	Hapmap42747-BTA-97910	0	51258380	G	A
1	BTB-00184675	0	51289087	A	G
1	ARS-BFGL-NGS-27696	0	51329816	C	G
1	BTB-01661970	0	51403723	G	A
1	BTB-01303185	0	51563701	0	0
1	ARS-BFGL-NGS-80227	0	51598998	A	G
1	BTB-01303321	0	51654778	G	A
1	BTA-100070-no-rs	0	51687463	A	G
1	UA-IFASA-6260	0	51721572	A	G
1	BTA-07486-rs29027151	0	51768647	G	A
1	BTB-00023604	0	51804778	A	C
1	Hapmap54644-rs29022483	0	51845103	G	A
1	BTB-02033694	0	51854830	0	G
1	BTA-100081-no-rs	0	51902748	A	C
1	BTB-00023392	0	51946893	A	G
1	BTB-00023322	0	51994611	A	C
1	ARS-BFGL-NGS-29536	0	52075648	G	A
1	ARS-BFGL-NGS-26781	0	52135065	A	C
1	BTA-27925-no-rs	0	52191701	0	0
1	Hapmap23148-BTA-123974	0	52251694	A	C
1	UA-IFASA-5103	0	52306846	C	A
1	ARS-BFGL-NGS-69861	0	52316632	0	0
1	ARS-BFGL-NGS-105123	0	52409229	A	C
1	BTB-01743557	0	52430945	G	A
1	ARS-BFGL-NGS-17305	0	52493772	G	A
1	Hapmap42392-BTA-100065	0	52537365	G	A
1	BTB-00022907	0	52570185	G	A
1	ARS-BFGL-BAC-17968	0	52607381	G	A
1	ARS-BFGL-NGS-112553	0	52644883	G	A
1	BTA-100060-no-rs	0	52676405	C	G
1	ARS-BFGL-BAC-23725	0	52696732	G	A
1	BTA-100058-no-rs	0	52719660	A	G
1	Hapmap47522-BTA-120738	0	52748123	A	G
1	ARS-BFGL-NGS-106276	0	52772080	0	0
1	BTA-120739-no-rs	0	52801665	A	G
1	ARS-BFGL-NGS-89588	0	52834285	A	G
1	BTB-00026002	0	52874728	G	A
1	Hapmap33710-BTA-110763	0	52915041	A	G
1	Hapmap27147-BTA-124015	0	52953518	A	G
1	ARS-BFGL-NGS-76469	0	52979497	A	C
1	ARS-BFGL-NGS-78259	0	53064069	G	A
1	Hapmap24136-BTA-124014	0	53084847	A	C
1	BTB-00025875	0	53133677	A	G
1	BTB-00025760	0	53238076	A	G
1	Hapmap47502-BTA-110302	0	53270356	G	A
1	ARS-BFGL-NGS-100189	0	53296440	A	G
1	BTB-00025322	0	53364989	A	G
1	BTB-00025197	0	53388440	A	G
1	BTB-00025259	0	53416332	G	A
1	ARS-BFGL-BAC-18388	0	53489802	0	0
1	BTB-00025135	0	53528573	A	G
1	Hapmap47174-BTA-110289	0	53551656	A	G
1	BTA-110282-no-rs	0	53582877	A	G
1	ARS-BFGL-NGS-18743	0	53630189	C	A
1	ARS-BFGL-NGS-94761	0	53656600	A	G
1	Hapmap41428-BTA-110280	0	53679183	A	G
1	BTB-00025053	0	53706235	A	G
1	ARS-BFGL-NGS-107096	0	53753590	C	G
1	Hapmap50557-BTA-10774	0	53931588	G	A
1	Hapmap53221-rs29019635	0	53968516	A	G
1	Hapmap57738-rs29023662	0	53995142	A	G
1	Hapmap48975-BTA-99363	0	54032055	A	G
1	ARS-BFGL-BAC-20881	0	54052439	G	A
1	Hapmap61117-rs29023044	0	54074552	0	0
1	BTB-00026752	0	54102324	A	G
1	BTB-00026585	0	54179627	G	A
1	ARS-BFGL-NGS-31009	0	54216846	G	A
1	BTA-110335-no-rs	0	54259681	A	G
1	Hapmap38807-BTA-110324	0	54317344	C	A
1	ARS-BFGL-NGS-111929	0	54342104	C	G
1	ARS-BFGL-NGS-40967	0	54371655	A	G
1	UA-IFASA-7275	0	54390349	A	G
1	BTB-00217542	0	54460795	A	G
1	ARS-BFGL-NGS-24057	0	54501549	A	G
1	Hapmap42092-BTA-119864	0	54523895	A	G
1	ARS-BFGL-NGS-114712	0	54556914	G	A
1	ARS-BFGL-NGS-104377	0	54590850	A	G
1	BTB-01044365	0	54625163	A	G
1	BTA-30265-no-rs	0	54646465	A	C
1	Hapmap49009-BTA-107212	0	54690810	A	G
1	BTB-01605050	0	54714755	A	G
1	ARS-BFGL-NGS-43783	0	54774488	A	G
1	BTB-01712157	0	54819828	G	A
1	BTB-01712147	0	54844550	A	C
1	BTB-01315615	0	54873112	A	G
1	ARS-BFGL-NGS-37379	0	54901166	A	G
1	BTA-21826-no-rs	0	54958273	A	G
1	ARS-BFGL-NGS-86970	0	54988164	A	G
1	BTB-01315516	0	55057917	A	C
1	Hapmap47540-BTA-21819	0	55107953	A	G
1	Hapmap39813-BTA-21834	0	55150553	A	C
1	BTB-01315457	0	55174553	A	G
1	Hapmap51652-BTA-89898	0	55259756	A	G
1	BTB-01131103	0	55288120	A	G
1	Hapmap49383-BTA-93867	0	55326027	0	0
1	BTB-01131178	0	55359042	G	A
1	BTA-93863-no-rs	0	55386945	A	C
1	ARS-BFGL-BAC-32896	0	55444187	A	G
1	Hapmap38361-BTA-93866	0	55469249	A	C
1	BTB-01131384	0	55499124	A	G
1	BTB-01914655	0	55544288	A	G
1	ARS-BFGL-NGS-89318	0	55571775	0	0
1	ARS-BFGL-NGS-115305	0	55784222	A	G
1	Hapmap32092-BTA-149957	0	55810689	A	G
1	ARS-BFGL-NGS-85105	0	55832662	A	G
1	Hapmap47445-BTA-93870	0	55930246	A	G
1	ARS-BFGL-NGS-82485	0	55961800	0	0
1	Hapmap33225-BTA-151395	0	55995337	A	G
1	ARS-BFGL-NGS-39684	0	56084928	G	A
1	Hapmap43173-BTA-120253	0	56193336	G	A
1	ARS-BFGL-NGS-115307	0	56294040	A	G
1	BTA-25880-no-rs	0	56421072	0	0
1	ARS-BFGL-NGS-87494	0	56505444	C	A
1	BTA-25876-no-rs	0	56551196	A	G
1	ARS-BFGL-NGS-97046	0	56612660	0	0
1	ARS-BFGL-NGS-31315	0	56648072	A	G
1	BTA-25809-no-rs	0	56669858	G	A
1	BTA-25883-no-rs	0	56706072	A	C
1	BTA-25886-no-rs	0	56726646	A	G
1	ARS-BFGL-NGS-111138	0	56817352	A	G
1	ARS-BFGL-NGS-38890	0	56864714	G	A
1	ARS-BFGL-NGS-59270	0	56901848	A	G
1	ARS-BFGL-NGS-15221	0	56983259	A	G
1	ARS-BFGL-NGS-52696	0	57050886	A	G
1	ARS-BFGL-NGS-5836	0	57103768	0	0
1	Hapmap39218-BTA-25795	0	57141557	A	C
1	ARS-BFGL-NGS-89	0	57170980	A	G
1	UA-IFASA-5597	0	57192123	A	C
1	ARS-BFGL-NGS-18996	0	57238377	G	A
1	BTA-25386-no-rs	0	57290689	A	C
1	Hapmap59481-rs29019616	0	57341049	G	A
1	Hapmap44594-BTA-25389	0	57426987	G	A
1	BTA-25403-no-rs	0	57590207	G	A
1	ARS-BFGL-NGS-34519	0	57623335	G	C
1	Hapmap38147-BTA-25404	0	57660748	A	C
1	ARS-BFGL-NGS-102073	0	57692535	G	A
1	Hapmap55498-ss46527080	0	57752344	A	G
1	BTA-25421-no-rs	0	57812704	A	G
1	ARS-BFGL-NGS-94399	0	57842473	A	C
1	ARS-BFGL-NGS-109258	0	57890954	G	A
1	ARS-BFGL-NGS-112451	0	57913747	A	G
1	ARS-BFGL-NGS-87988	0	57941195	A	G
1	Hapmap50295-BTA-25892	0	58210936	G	A
1	ARS-BFGL-NGS-19423	0	58262276	0	0
1	ARS-BFGL-NGS-109846	0	58402388	A	G
1	ARS-BFGL-NGS-40337	0	58444431	A	G
1	ARS-BFGL-NGS-63947	0	58668639	A	G
1	Hapmap36459-SCAFFOLD9563_462	0	58695977	A	G
1	Hapmap23307-BTA-124083	0	58722694	C	A
1	ARS-BFGL-NGS-103637	0	58760778	A	G
1	ARS-BFGL-NGS-48341	0	58830765	0	0
1	BTA-02836-rs29010381	0	58934843	A	C
1	Hapmap44172-BTA-96950	0	58985342	A	G
1	Hapmap47450-BTA-96948	0	59071436	A	G
1	Hapmap44328-BTA-97952	0	59256538	A	G
1	BTA-96949-no-rs	0	59279533	A	C
1	BTA-31615-no-rs	0	59337004	A	C
1	ARS-USMARC-Parent-DQ404150-rs29012530	0	59409838	C	A
1	UA-IFASA-2169	0	59435634	G	A
1	ARS-BFGL-NGS-16908	0	59463782	A	G
1	Hapmap34104-BES10_Contig701_1260	0	59509438	A	G
1	Hapmap28737-BTA-124074	0	59535729	G	C
1	BTB-00028136	0	59561102	A	G
1	BTB-01868157	0	59590958	A	C
1	Hapmap40924-BTA-21991	0	59614492	A	G
1	BTB-00028238	0	59647840	A	G
1	Hapmap48289-BTA-31617	0	59683842	A	G
1	ARS-BFGL-NGS-94997	0	59707960	G	A
1	BTB-00028383	0	59796999	G	A
1	BTB-00028406	0	59824412	A	G
1	BTB-00028484	0	59852828	G	A
1	Hapmap25636-BTA-31622	0	59879169	A	G
1	Hapmap48717-BTA-31633	0	59971879	A	G
1	BTB-00028647	0	60008528	A	G
1	BTA-31629-no-rs	0	60041626	0	0
1	BTB-00028594	0	60082447	A	C
1	BTB-00028547	0	60116734	A	G
1	Hapmap31065-BTA-123406	0	60140981	A	G
1	BTA-31638-no-rs	0	60187594	G	A
1	ARS-BFGL-NGS-110620	0	60231667	A	G
1	BTA-31643-no-rs	0	60254737	A	G
1	BTB-00028937	0	60321156	A	G
1	Hapmap59475-rs29014975	0	60411957	A	G
1	ARS-BFGL-NGS-36297	0	60435125	A	G
1	ARS-BFGL-NGS-115239	0	60477492	C	A
1	ARS-BFGL-NGS-4257	0	60525550	0	0
1	BTB-01413909	0	60562020	A	G
1	BTB-01414057	0	60691438	0	G
1	BTB-01839251	0	60717610	0	A
1	BTB-02009342	0	60753573	A	G
1	BTA-23353-no-rs	0	60787763	A	C
1	ARS-BFGL-NGS-117152	0	60822626	A	G
1	UA-IFASA-7336	0	60862725	A	G
1	UA-IFASA-5504	0	60889674	A	C
1	ARS-BFGL-NGS-63954	0	60930420	C	A
1	Hapmap57078-ss46526391	0	60956897	A	G
1	ARS-BFGL-NGS-30543	0	60983992	A	G
1	BTB-00029666	0	61026239	A	C
1	Hapmap48290-BTA-31675	0	61069157	A	G
1	Hapmap42177-BTA-31679	0	61125554	A	G
1	ARS-BFGL-NGS-58051	0	61155727	A	C
1	Hapmap35167-VSWCP1D5775A_scf01	0	61189139	C	A
1	ARS-BFGL-NGS-107624	0	61228131	A	G
1	BTB-00030270	0	61259392	A	C
1	ARS-BFGL-NGS-3821	0	61286751	A	G
1	Hapmap41191-BTA-16674	0	61329180	A	G
1	BTB-02006134	0	61357379	G	A
1	Hapmap59735-rs29016420	0	61381912	G	A
1	ARS-BFGL-BAC-20015	0	61450475	A	G
1	ARS-BFGL-NGS-14821	0	61469035	A	G
1	Hapmap48293-BTA-32595	0	61508119	A	G
1	BTB-00031129	0	61530474	G	A
1	BTA-92181-no-rs	0	61540639	C	A
1	BTB-01426064	0	61582726	0	A
1	ARS-BFGL-BAC-20592	0	61611726	G	A
1	BTB-00030962	0	61652849	A	G
1	Hapmap38402-BTA-32592	0	61681629	A	C
1	BTB-00030894	0	61749066	A	G
1	BTA-31690-no-rs	0	61777879	G	A
1	BTB-00030699	0	61806466	A	C
1	ARS-BFGL-NGS-27164	0	61832670	G	A
1	BTB-00030560	0	61900596	A	G
1	Hapmap53538-rs29018897	0	61936456	G	A
1	ARS-BFGL-NGS-2189	0	61996164	A	G
1	BTB-01644632	0	62046242	C	A
1	Hapmap51585-BTA-32601	0	62104120	G	A
1	BTA-103663-no-rs	0	62124386	G	A
1	ARS-BFGL-NGS-40229	0	62184184	A	G
1	ARS-BFGL-NGS-101934	0	62230401	A	G
1	BTB-02071091	0	62251590	A	G
1	Hapmap33719-BTA-153081	0	62303320	G	A
1	Hapmap42400-BTA-102731	0	62344691	G	A
1	ARS-BFGL-NGS-91410	0	62420424	0	0
1	Hapmap23096-BTA-159937	0	62585258	A	C
1	BTB-01806856	0	62607089	A	C
1	BTA-32604-no-rs	0	62652993	0	0
1	Hapmap39200-BTA-32607	0	62696719	A	C
1	Hapmap38640-BTA-92406	0	62742180	A	C
1	BTA-32620-no-rs	0	62765705	0	0
1	BTB-00031464	0	62811670	C	A
1	BTB-00031535	0	62842581	G	A
1	ARS-BFGL-NGS-42248	0	62873964	A	G
1	ARS-BFGL-NGS-102719	0	62909449	A	G
1	BTB-00031657	0	62943586	G	A
1	ARS-BFGL-NGS-115080	0	62968592	G	A
1	ARS-BFGL-NGS-114995	0	62998921	A	G
1	ARS-BFGL-NGS-100977	0	63025706	A	G
1	BTB-01665387	0	63061634	0	0
1	ARS-BFGL-NGS-14335	0	63098616	A	G
1	ARS-BFGL-NGS-90923	0	63127376	G	A
1	ARS-BFGL-NGS-106011	0	63159279	G	A
1	BTB-01285049	0	63199096	A	G
1	ARS-BFGL-NGS-112682	0	63235795	C	G
1	BTB-01285245	0	63277846	G	A
1	Hapmap49510-BTA-17452	0	63372417	A	G
1	ARS-BFGL-NGS-4583	0	63421529	A	G
1	BTA-32633-no-rs	0	63445511	A	G
1	BTB-00031779	0	63491880	A	G
1	BTA-108948-no-rs	0	63575356	A	G
1	BTA-101821-no-rs	0	63653354	A	G
1	ARS-BFGL-NGS-116361	0	63706033	A	C
1	Hapmap49061-BTA-122268	0	63742577	A	G
1	ARS-BFGL-NGS-44433	0	63799085	C	G
1	Hapmap44333-BTA-104611	0	63825188	G	A
1	ARS-BFGL-NGS-105436	0	63951419	A	C
1	ARS-BFGL-NGS-3132	0	64031787	A	G
1	BTB-00640138	0	64077996	A	G
1	ARS-BFGL-NGS-101996	0	64122833	0	0
1	BTB-00639971	0	64145803	A	G
1	Hapmap31089-BTA-130737	0	64207146	A	G
1	Hapmap46935-BTA-113728	0	64253061	A	G
1	BTB-01687826	0	64276370	A	C
1	BTB-01687859	0	64301934	G	A
1	BTB-00639914	0	64322900	A	G
1	Hapmap51521-BTA-92920	0	64407671	A	G
1	ARS-BFGL-NGS-31791	0	64445959	C	A
1	ARS-BFGL-NGS-27619	0	64474719	A	C
1	BTB-00450945	0	64501909	A	G
1	BTB-00450962	0	64525174	G	A
1	BTB-00450984	0	64554382	G	A
1	UA-IFASA-9174	0	64592861	A	C
1	BTB-00451094	0	64629383	G	A
1	BTB-00033025	0	64667900	A	G
1	ARS-BFGL-NGS-10860	0	64692368	A	G
1	BTB-00033060	0	64730690	A	G
1	ARS-BFGL-NGS-71757	0	64766940	A	G
1	BTB-00033090	0	64788160	A	G
1	Hapmap31536-BTA-34573	0	64817535	A	G
1	BTB-00033167	0	64864266	A	G
1	ARS-BFGL-NGS-15927	0	64908763	A	G
1	ARS-BFGL-NGS-112971	0	64955929	A	C
1	BTB-00026837	0	64990681	A	G
1	Hapmap31713-BTA-124020	0	65025357	A	G
1	ARS-BFGL-NGS-33635	0	65082461	A	C
1	BTB-00027047	0	65103965	A	G
1	BTB-00027056	0	65126749	A	G
1	BTA-15412-no-rs	0	65171617	A	G
1	Hapmap45865-BTA-15414	0	65203417	A	T
1	ARS-BFGL-NGS-112600	0	65226899	A	G
1	ARS-BFGL-NGS-36873	0	65252905	A	G
1	BTB-00027149	0	65276480	C	A
1	BTB-00027170	0	65305965	G	A
1	BTB-00027201	0	65338549	A	G
1	ARS-BFGL-NGS-54090	0	65410263	A	G
1	BTB-00027298	0	65433706	A	G
1	BTB-00027332	0	65466612	A	G
1	BTB-00027405	0	65495613	C	A
1	Hapmap42852-BTA-15416	0	65522044	A	G
1	BTB-00027409	0	65556352	A	G
1	Hapmap32539-BTA-124026	0	65580210	A	G
1	Hapmap55251-rs29014781	0	65624310	A	G
1	BTA-15421-no-rs	0	65663517	A	G
1	BTB-00027516	0	65769328	0	0
1	ARS-BFGL-NGS-61496	0	65820557	G	A
1	ARS-BFGL-NGS-83021	0	65937547	A	C
1	BTB-00027583	0	65992275	A	G
1	BTB-02069463	0	66017181	A	G
1	ARS-BFGL-NGS-3996	0	66121259	A	C
1	ARS-BFGL-NGS-115763	0	66139653	G	A
1	ARS-BFGL-NGS-43799	0	66188527	A	G
1	Hapmap40403-BTA-15429	0	66230091	A	G
1	ARS-BFGL-BAC-19439	0	66252625	A	G
1	ARS-BFGL-BAC-19440	0	66344261	G	A
1	BTB-00027638	0	66369026	A	G
1	ARS-BFGL-NGS-111569	0	66398856	A	C
1	ARS-BFGL-NGS-61672	0	66450521	G	A
1	Hapmap39399-BTA-33610	0	66483743	C	A
1	Hapmap40951-BTA-33609	0	66519111	A	G
1	ARS-BFGL-NGS-35041	0	66604133	A	G
1	ARS-BFGL-NGS-38335	0	66630647	G	A
1	ARS-BFGL-NGS-117561	0	66696653	G	A
1	ARS-BFGL-NGS-14087	0	66721297	A	G
1	Hapmap54041-ss46526276	0	66759099	A	G
1	ARS-BFGL-NGS-36705	0	66797315	A	G
1	Hapmap51211-BTA-33586	0	66864968	A	G
1	ARS-BFGL-BAC-19447	0	66917399	C	G
1	Hapmap31714-BTA-124164	0	66976165	A	G
1	ARS-BFGL-NGS-103348	0	67055698	A	G
1	BTB-00032674	0	67083238	A	G
1	BTB-00032648	0	67115284	G	A
1	BTB-00033186	0	67160040	A	G
1	Hapmap25638-BTA-33585	0	67191387	A	G
1	ARS-BFGL-NGS-4572	0	67212088	A	G
1	BTB-00032574	0	67257036	A	G
1	ARS-BFGL-NGS-6075	0	67286095	G	A
1	BTB-00026096	0	67310117	A	G
1	BTB-00026110	0	67331639	A	G
1	BTA-31636-no-rs	0	67399528	C	G
1	BTA-05186-no-rs	0	67444188	A	T
1	BTB-00028704	0	67491689	A	G
1	Hapmap29526-BTA-124137	0	67614773	0	0
1	ARS-BFGL-NGS-3449	0	67660750	0	0
1	UA-IFASA-7116	0	67702576	A	T
1	BTB-00032205	0	67734488	A	G
1	BTB-00032200	0	67764428	A	G
1	BTB-00032163	0	67792994	A	G
1	BTB-00032153	0	67814251	G	A
1	ARS-BFGL-NGS-56081	0	67841303	0	0
1	Hapmap58284-rs29018937	0	67885415	A	G
1	BTA-33571-no-rs	0	67909755	A	G
1	ARS-BFGL-NGS-119133	0	67969838	A	C
1	ARS-BFGL-NGS-39596	0	68000140	A	C
1	Hapmap41826-BTA-31654	0	68023878	A	G
1	ARS-BFGL-NGS-117312	0	68066718	G	A
1	ARS-BFGL-NGS-113914	0	68135318	A	G
1	BTB-01736179	0	68153635	A	G
1	BTA-34599-no-rs	0	68227488	A	G
1	ARS-BFGL-NGS-7521	0	68268931	A	G
1	ARS-BFGL-NGS-4503	0	68307813	A	G
1	ARS-BFGL-NGS-27724	0	68353295	A	C
1	ARS-BFGL-BAC-3570	0	68373678	A	G
1	Hapmap46988-BTA-34591	0	68403441	A	G
1	ARS-BFGL-NGS-111491	0	68457522	G	A
1	ARS-BFGL-NGS-9429	0	68507419	A	G
1	Hapmap50666-BTA-34589	0	68533156	G	A
1	ARS-BFGL-NGS-72247	0	68579776	A	G
1	Hapmap39647-BTA-34584	0	68604562	A	C
1	ARS-BFGL-NGS-31379	0	68891058	A	G
1	ARS-BFGL-NGS-19470	0	68937163	A	G
1	Hapmap59979-rs29025402	0	68966218	A	G
1	ARS-BFGL-NGS-35021	0	68997018	A	C
1	ARS-BFGL-NGS-26771	0	69022384	A	G
1	ARS-BFGL-NGS-100745	0	69045500	A	G
1	BTA-120514-no-rs	0	69070681	A	G
1	Hapmap54911-rs29023069	0	69138050	0	0
1	ARS-BFGL-NGS-118460	0	69201417	A	G
1	ARS-BFGL-NGS-118306	0	69244252	A	C
1	ARS-BFGL-NGS-109126	0	69250962	A	G
1	ARS-BFGL-NGS-114985	0	69283880	A	G
1	BTA-104019-no-rs	0	69339563	A	G
1	BTA-104027-no-rs	0	69359979	A	G
1	ARS-BFGL-NGS-115898	0	69386583	A	G
1	ARS-BFGL-NGS-59612	0	69435214	A	G
1	Hapmap38055-BTA-120751	0	69475667	C	A
1	ARS-BFGL-NGS-30730	0	69520131	C	A
1	ARS-BFGL-NGS-40924	0	69593576	A	G
1	BTA-33563-no-rs	0	69620870	A	G
1	ARS-BFGL-NGS-41287	0	69659023	A	G
1	Hapmap59820-rs29019798	0	69690407	A	G
1	BTA-33557-no-rs	0	69777125	A	C
1	ARS-BFGL-NGS-110495	0	69803449	A	G
1	UA-IFASA-5307	0	69835860	A	G
1	ARS-BFGL-NGS-62687	0	69867959	A	G
1	ARS-BFGL-NGS-111716	0	69905532	A	C
1	ARS-BFGL-NGS-104241	0	69944271	A	G
1	ARS-BFGL-NGS-110066	0	69982276	0	0
1	ARS-BFGL-NGS-34399	0	70074771	G	A
1	Hapmap30498-BTA-124121	0	70100583	G	A
1	ARS-BFGL-NGS-111271	0	70159840	A	G
1	ARS-BFGL-NGS-111283	0	70191957	A	G
1	ARS-BFGL-NGS-93742	0	70221769	0	0
1	Hapmap29367-BTA-159930	0	70284933	A	T
1	BTA-32647-no-rs	0	70323229	T	A
1	Hapmap31066-BTA-124117	0	70343369	G	A
1	Hapmap41227-BTA-32644	0	70481556	A	G
1	BTA-32640-no-rs	0	70527072	C	A
1	Hapmap39468-BTA-120746	0	70553668	A	C
1	BTA-32637-no-rs	0	70595397	C	A
1	BTB-00031796	0	70660314	A	G
1	Hapmap59145-ss46526952	0	70840701	A	G
1	Hapmap48672-BTA-17044	0	70852215	A	G
1	BTA-86103-no-rs	0	70907936	A	G
1	Hapmap50667-BTA-34616	0	70974318	A	G
1	ARS-BFGL-NGS-80523	0	70996099	A	G
1	ARS-BFGL-NGS-119161	0	71070958	A	G
1	ARS-BFGL-NGS-95516	0	71229187	A	G
1	ARS-BFGL-NGS-5124	0	71263427	A	G
1	ARS-BFGL-NGS-119936	0	71294144	0	0
1	ARS-BFGL-BAC-35332	0	71349186	A	G
1	Hapmap53495-rs29015962	0	71370844	A	G
1	ARS-BFGL-NGS-97095	0	71431023	A	G
1	Hapmap43841-BTA-34601	0	71504767	A	G
1	ARS-BFGL-NGS-49636	0	71544028	C	G
1	Hapmap40324-BTA-34602	0	71602911	A	C
1	BTA-34631-no-rs	0	71623173	G	A
1	ARS-BFGL-NGS-56509	0	71742005	A	C
1	ARS-BFGL-NGS-16910	0	71764838	A	G
1	BTA-34638-no-rs	0	71800147	A	G
1	BTA-120754-no-rs	0	71932575	G	A
1	ARS-BFGL-NGS-109101	0	71952197	A	G
1	Hapmap51826-BTA-34625	0	71990165	A	G
1	BTA-34624-no-rs	0	72020602	A	G
1	Hapmap60655-rs29025422	0	72052010	A	C
1	ARS-BFGL-NGS-117761	0	72080335	A	G
1	ARS-BFGL-NGS-37507	0	72102670	C	G
1	ARS-BFGL-NGS-90994	0	72162062	G	A
1	BTA-12082-rs29024046	0	72226869	0	0
1	BTA-90633-no-rs	0	72263009	A	G
1	Hapmap51434-BTA-34642	0	72369687	G	A
1	ARS-BFGL-NGS-118075	0	72442882	A	C
1	ARS-BFGL-NGS-87873	0	72484164	0	0
1	ARS-BFGL-NGS-34176	0	72573950	C	G
1	ARS-BFGL-NGS-78165	0	72605572	A	C
1	ARS-BFGL-NGS-45476	0	72640881	A	T
1	ARS-BFGL-NGS-117741	0	72689874	A	G
1	Hapmap42521-BTA-35582	0	72736590	A	G
1	Hapmap43559-BTA-35576	0	72801931	A	G
1	ARS-BFGL-NGS-72532	0	72844496	G	A
1	ARS-BFGL-NGS-103884	0	72938740	A	G
1	ARS-BFGL-NGS-118725	0	72962249	A	C
1	ARS-BFGL-NGS-118451	0	73026401	0	0
1	ARS-BFGL-NGS-94206	0	73048145	A	G
1	ARS-BFGL-NGS-112042	0	73077982	A	C
1	ARS-BFGL-NGS-100698	0	73106447	A	G
1	ARS-BFGL-NGS-59448	0	73140918	A	G
1	ARS-BFGL-NGS-25863	0	73182063	A	G
1	Hapmap41511-BTA-34652	0	73239166	A	G
1	ARS-BFGL-NGS-4162	0	73286310	G	A
1	ARS-BFGL-NGS-40388	0	73321288	A	G
1	Hapmap40716-BTA-34647	0	73404401	A	G
1	Hapmap52010-BTA-34646	0	73441389	0	0
1	Hapmap35151-BES4_Contig435_1199	0	73487973	A	C
1	BTA-34645-no-rs	0	73568389	A	G
1	Hapmap50160-BTA-93856	0	73640200	A	G
1	BTA-35604-no-rs	0	73681836	A	G
1	ARS-BFGL-NGS-39750	0	73757146	G	A
1	ARS-BFGL-NGS-93288	0	73792634	A	G
1	ARS-BFGL-NGS-25392	0	73821868	A	G
1	ARS-BFGL-NGS-31642	0	73855946	A	G
1	ARS-BFGL-BAC-73	0	73924347	G	A
1	ARS-BFGL-BAC-32073	0	73950237	A	G
1	ARS-BFGL-BAC-34001	0	73984119	A	C
1	ARS-BFGL-NGS-114968	0	74009574	A	G
1	ARS-BFGL-NGS-53144	0	74046575	A	G
1	ARS-BFGL-NGS-23062	0	74075179	G	A
1	ARS-BFGL-NGS-104306	0	74114349	0	0
1	ARS-BFGL-NGS-93801	0	74164397	0	0
1	ARS-BFGL-NGS-32169	0	74197805	A	G
1	ARS-BFGL-BAC-36572	0	74219065	A	C
1	BTA-35627-no-rs	0	74253662	A	C
1	BTA-35628-no-rs	0	74282462	A	G
1	UA-IFASA-4774	0	74325400	A	G
1	ARS-BFGL-NGS-114627	0	74355653	G	A
1	BTA-35631-no-rs	0	74400912	A	G
1	ARS-BFGL-NGS-64511	0	74435001	A	G
1	ARS-BFGL-NGS-7099	0	74459840	A	G
1	Hapmap38109-BTA-36588	0	74581903	A	C
1	Hapmap33656-BTA-124230	0	74643836	G	A
1	BTA-36593-no-rs	0	74751227	A	C
1	ARS-BFGL-NGS-90496	0	74889706	G	A
1	ARS-BFGL-NGS-4924	0	74917513	G	A
1	ARS-BFGL-NGS-14026	0	75073033	0	0
1	Hapmap26468-BTA-160919	0	75124497	0	0
1	ARS-BFGL-NGS-37438	0	75146323	A	G
1	ARS-BFGL-NGS-81861	0	75171303	A	G
1	Hapmap39889-BTA-114934	0	75227225	A	C
1	Hapmap51396-BTA-114937	0	75258338	A	G
1	ARS-BFGL-NGS-37067	0	75301239	A	G
1	Hapmap60658-rs29025870	0	75328281	C	A
1	Hapmap51567-BTA-17154	0	75363231	A	G
1	Hapmap35190-BES10_Contig762_2071	0	75433980	A	G
1	Hapmap25308-BTA-153014	0	75505402	G	A
1	ARS-BFGL-NGS-34525	0	75588102	A	G
1	ARS-BFGL-NGS-15456	0	75618069	A	G
1	ARS-BFGL-BAC-31478	0	75691167	A	G
1	Hapmap39961-BTA-100527	0	75796077	A	C
1	Hapmap59172-rs29012834	0	75880996	A	G
1	Hapmap26435-BTA-152318	0	75904282	0	0
1	ARS-BFGL-NGS-64672	0	76248393	A	G
1	Hapmap42898-BTA-28764	0	76295386	A	G
1	BTA-28763-no-rs	0	76331663	A	G
1	ARS-BFGL-NGS-30137	0	76378436	G	A
1	ARS-BFGL-NGS-41839	0	76416854	A	G
1	ARS-BFGL-BAC-31487	0	76471373	G	A
1	BTA-116098-no-rs	0	76505437	C	A
1	Hapmap51363-BTA-97517	0	76534601	0	A
1	Hapmap44063-BTA-36599	0	76622415	G	A
1	ARS-BFGL-NGS-1406	0	76645192	C	A
1	BTA-95639-no-rs	0	76709967	A	G
1	BTA-95638-no-rs	0	76739280	A	C
1	ARS-BFGL-BAC-31482	0	76792695	A	G
1	BTA-95655-no-rs	0	76836634	A	G
1	BTA-18708-no-rs	0	76876908	G	A
1	Hapmap50334-BTA-36619	0	76938175	A	G
1	ARS-BFGL-NGS-34347	0	76994474	A	G
1	Hapmap44231-BTA-36623	0	77207875	A	G
1	BTA-36624-no-rs	0	77248361	A	G
1	Hapmap34720-BES7_Contig462_688	0	77282369	A	G
1	ARS-BFGL-NGS-4661	0	77322075	C	A
1	Hapmap25593-BTA-151723	0	77420174	A	G
1	Hapmap42923-BTA-36604	0	77485396	A	G
1	ARS-BFGL-NGS-80187	0	77606842	G	A
1	BTA-36608-no-rs	0	77647196	G	A
1	ARS-BFGL-NGS-76454	0	77671608	C	A
1	Hapmap33573-BTA-124252	0	77714385	G	A
1	Hapmap41244-BTA-36610	0	77889364	G	A
1	ARS-BFGL-NGS-73801	0	77928605	0	0
1	Hapmap48729-BTA-36615	0	77983959	A	G
1	Hapmap58919-rs29009958	0	78034231	A	G
1	ARS-BFGL-NGS-56146	0	78088393	A	G
1	Hapmap39375-BTA-112108	0	78449548	A	C
1	Hapmap47180-BTA-112104	0	78511271	G	A
1	ARS-BFGL-NGS-13617	0	78637787	A	C
1	Hapmap26500-BTA-37512	0	78763254	G	A
1	ARS-BFGL-BAC-31500	0	78791994	A	G
1	BTA-37493-no-rs	0	78826926	A	G
1	BTB-00034904	0	78851043	0	C
1	BTA-37492-no-rs	0	78881308	A	C
1	BTB-00034886	0	78904951	A	G
1	BTA-37489-no-rs	0	78930531	A	G
1	ARS-BFGL-NGS-47287	0	78964672	C	G
1	ARS-BFGL-NGS-119431	0	78986953	A	G
1	ARS-BFGL-BAC-33415	0	79009807	A	G
1	BTB-00034743	0	79034999	A	G
1	Hapmap43564-BTA-36647	0	79058798	G	A
1	BTB-00034692	0	79109155	A	G
1	Hapmap40722-BTA-36642	0	79143280	A	G
1	BTA-112299-no-rs	0	79169547	A	G
1	BTB-00034595	0	79217648	A	G
1	ARS-BFGL-NGS-111725	0	79274441	A	T
1	ARS-BFGL-NGS-25522	0	79324497	A	G
1	BTB-00034522	0	79359163	A	G
1	ARS-BFGL-NGS-77877	0	79402169	0	0
1	BTB-00034392	0	79434143	A	G
1	Hapmap60527-rs29019904	0	79472090	A	C
1	BTB-00034294	0	79498250	A	G
1	Hapmap27043-BTA-36631	0	79501059	A	G
1	ARS-BFGL-NGS-108728	0	79553837	0	0
1	BTB-00034221	0	79591551	A	G
1	Hapmap51218-BTA-36630	0	79629427	A	G
1	BTB-00034202	0	79671395	A	G
1	Hapmap49586-BTA-36632	0	79700956	A	G
1	ARS-BFGL-NGS-106728	0	79755519	A	G
1	ARS-BFGL-NGS-24966	0	79780029	A	G
1	ARS-BFGL-NGS-44036	0	79814427	G	A
1	ARS-BFGL-NGS-68451	0	79841328	0	0
1	ARS-BFGL-NGS-113198	0	79880934	A	G
1	Hapmap51438-BTA-37566	0	79904055	A	G
1	ARS-BFGL-NGS-111888	0	79961896	A	G
1	BTB-00036018	0	80019442	A	G
1	ARS-BFGL-NGS-100951	0	80063107	A	G
1	BTA-37567-no-rs	0	80103951	A	G
1	Hapmap41250-BTA-38429	0	80140397	A	G
1	ARS-BFGL-NGS-13183	0	80160864	G	C
1	ARS-BFGL-NGS-38958	0	80198903	A	G
1	ARS-BFGL-NGS-22536	0	80269992	A	G
1	BTB-00036138	0	80349645	A	G
1	BTB-00036147	0	80393656	G	A
1	Hapmap50131-BTA-85559	0	80427462	A	G
1	ARS-BFGL-NGS-103850	0	80470951	A	C
1	ARS-BFGL-NGS-1768	0	80502856	0	0
1	ARS-BFGL-NGS-19741	0	80548510	A	G
1	BTB-01411638	0	80576593	A	C
1	ARS-BFGL-NGS-1514	0	80612046	C	A
1	ARS-BFGL-NGS-15671	0	80639065	A	G
1	ARS-BFGL-NGS-79990	0	80661482	A	G
1	BTA-38441-no-rs	0	80875014	A	G
1	ARS-BFGL-NGS-44794	0	80896616	A	T
1	BTA-38445-no-rs	0	80923799	G	A
1	BTA-01205-rs29012172	0	80945924	A	G
1	ARS-BFGL-NGS-26946	0	80974985	A	G
1	Hapmap43250-BTA-37524	0	81018906	A	G
1	BTB-00035080	0	81044806	A	G
1	BTA-37523-no-rs	0	81072227	A	C
1	UA-IFASA-6360	0	81118415	A	G
1	BTA-39534-no-rs	0	81140392	G	A
1	Hapmap47934-BTA-38431	0	81160609	0	0
1	ARS-BFGL-NGS-96340	0	81209053	A	G
1	BTA-39532-no-rs	0	81239683	A	G
1	Hapmap49149-BTA-39529	0	81271586	G	A
1	ARS-BFGL-NGS-41472	0	81303009	0	0
1	BTA-39497-no-rs	0	81324674	A	G
1	Hapmap14994-rs29012500	0	81345283	G	A
1	ARS-BFGL-NGS-78633	0	81373204	A	G
1	BTB-00037326	0	81406451	A	G
1	ARS-BFGL-NGS-112626	0	81458625	A	G
1	Hapmap41856-BTA-39501	0	81486839	A	G
1	Hapmap53238-rs29021199	0	81516088	A	G
1	BTA-39503-no-rs	0	81540249	A	G
1	ARS-BFGL-NGS-17054	0	81561737	C	A
1	BTA-39510-no-rs	0	81589478	G	A
1	ARS-BFGL-NGS-106454	0	81623098	A	G
1	ARS-BFGL-NGS-116286	0	81656974	A	G
1	ARS-BFGL-NGS-71379	0	81702230	A	G
1	Hapmap42929-BTA-39525	0	81735566	A	G
1	BTA-39523-no-rs	0	81760654	A	G
1	BTA-39521-no-rs	0	81790858	A	C
1	BTA-39518-no-rs	0	81831778	A	G
1	ARS-BFGL-NGS-56254	0	81859735	G	A
1	Hapmap51440-BTA-39517	0	81894812	A	G
1	BTB-01187540	0	82007029	A	C
1	Hapmap55227-rs29009709	0	82032365	A	G
1	BTB-01777594	0	82059960	C	A
1	BTB-01187501	0	82120231	0	A
1	Hapmap47824-BTA-107197	0	82147822	A	G
1	Hapmap53346-ss46526210	0	82176939	G	A
1	ARS-BFGL-NGS-61854	0	82216432	A	G
1	BTB-01187418	0	82261456	A	G
1	ARS-BFGL-NGS-50379	0	82292403	A	T
1	Hapmap54984-rs29020611	0	82338088	A	G
1	ARS-BFGL-NGS-55109	0	82375288	0	0
1	BTA-107210-no-rs	0	82413102	A	G
1	BTB-01187109	0	82436081	A	G
1	BTA-107196-no-rs	0	82468782	A	G
1	BTB-00035766	0	82510970	A	G
1	Hapmap42233-BTA-49670	0	82559884	A	G
1	ARS-BFGL-NGS-19217	0	82680131	A	G
1	Hapmap30916-BTA-91383	0	82702231	A	G
1	ARS-BFGL-NGS-111849	0	82725824	A	G
1	BTB-01059241	0	82787221	A	G
1	Hapmap49142-BTA-38495	0	82834398	A	G
1	Hapmap27573-BTA-124304	0	82855049	A	G
1	BTA-38502-no-rs	0	82928948	A	G
1	ARS-BFGL-NGS-14913	0	82951366	G	A
1	ARS-BFGL-NGS-68869	0	83006326	A	C
1	ARS-BFGL-NGS-98669	0	83030921	A	G
1	ARS-BFGL-NGS-27858	0	83055464	A	G
1	ARS-BFGL-NGS-27316	0	83081849	A	G
1	Hapmap40421-BTA-39479	0	83110583	A	G
1	ARS-BFGL-NGS-69661	0	83132079	A	G
1	BTB-00037209	0	83154570	A	G
1	BTA-39489-no-rs	0	83178207	A	G
1	ARS-BFGL-NGS-64298	0	83212365	A	G
1	ARS-BFGL-NGS-2950	0	83267242	A	G
1	BTB-00036349	0	83316586	A	G
1	ARS-BFGL-NGS-5044	0	83368535	A	G
1	ARS-BFGL-NGS-35667	0	83402539	G	A
1	ARS-BFGL-NGS-64789	0	83458884	A	C
1	ARS-BFGL-NGS-57025	0	83498536	0	0
1	Hapmap23583-BTA-124292	0	83547131	C	A
1	ARS-BFGL-NGS-111457	0	83570555	0	0
1	Hapmap41853-BTA-38436	0	83618707	A	G
1	ARS-BFGL-NGS-25172	0	83643332	0	0
1	BTB-01764839	0	83672872	0	0
1	Hapmap49141-BTA-38455	0	83807479	A	G
1	ARS-BFGL-NGS-116572	0	83838758	A	G
1	Hapmap39022-BTA-38447	0	83859398	A	C
1	ARS-BFGL-NGS-53869	0	83916372	A	G
1	Hapmap41527-BTA-38460	0	83936851	A	G
1	ARS-BFGL-BAC-27363	0	84067327	0	0
1	Hapmap40527-BTA-38457	0	84111692	A	G
1	Hapmap52416-rs29016842	0	84175752	A	C
1	BTB-01915967	0	84227252	G	A
1	BTB-00036641	0	84254805	A	C
1	Hapmap57391-rs29026905	0	84269107	A	G
1	BTB-00036444	0	84345904	A	G
1	Hapmap51899-BTA-38469	0	84372588	A	G
1	BTB-01702174	0	84424501	A	G
1	BTB-01702150	0	84446080	G	A
1	ARS-BFGL-NGS-92094	0	84471750	0	0
1	Hapmap57884-rs29026697	0	84515050	A	G
1	ARS-BFGL-NGS-22690	0	84559546	A	G
1	BTB-01431374	0	84580772	A	G
1	ARS-BFGL-NGS-4047	0	84614199	A	G
1	ARS-BFGL-NGS-16561	0	84650093	0	A
1	BTB-01431442	0	84679123	C	A
1	Hapmap47779-BTA-92798	0	84705191	A	G
1	BTB-00037801	0	84748706	A	G
1	Hapmap44071-BTA-39540	0	84850448	A	G
1	BTA-39546-no-rs	0	84897864	A	G
1	ARS-BFGL-NGS-118640	0	84944278	A	G
1	BTB-00038173	0	84991511	A	G
1	BTB-00038184	0	85013713	G	A
1	BTA-39548-no-rs	0	85151862	G	A
1	BTB-00038398	0	85178385	C	A
1	ARS-BFGL-NGS-62273	0	85200157	0	0
1	Hapmap55404-rs29024815	0	85294656	A	G
1	BTB-00038421	0	85442472	A	C
1	Hapmap33711-BTA-124326	0	85525315	A	G
1	ARS-BFGL-BAC-33752	0	85595824	0	0
1	ARS-BFGL-NGS-117410	0	85671043	A	G
1	Hapmap23258-BTA-124332	0	85704001	A	C
1	Hapmap42933-BTA-40454	0	85731453	0	0
1	BTA-100920-no-rs	0	85760198	A	G
1	ARS-BFGL-NGS-54077	0	85911356	G	A
1	BTB-00038446	0	85959409	A	G
1	BTB-00037084	0	86029442	A	G
1	ARS-BFGL-NGS-58323	0	86057271	A	G
1	Hapmap44647-BTA-38494	0	86087819	A	G
1	BTB-00037008	0	86134439	A	G
1	BTB-00037001	0	86272010	A	G
1	Hapmap43254-BTA-38489	0	86421573	A	G
1	BTA-38487-no-rs	0	86448644	A	G
1	BTB-00036985	0	86476259	A	G
1	BTB-00036965	0	86543082	A	G
1	ARS-BFGL-NGS-115710	0	86596243	A	G
1	Hapmap48736-BTA-38482	0	86642884	A	G
1	BTB-00036914	0	86672185	0	0
1	ARS-BFGL-NGS-72201	0	86753474	A	G
1	ARS-BFGL-NGS-82014	0	86777370	A	G
1	BTB-00036683	0	86818418	G	A
1	ARS-BFGL-NGS-110543	0	86867787	G	A
1	BTB-00036784	0	86888776	A	G
1	Hapmap45277-BTA-38474	0	86910584	C	G
1	BTA-38473-no-rs	0	86931672	G	A
1	BTA-38476-no-rs	0	86968922	C	A
1	ARS-BFGL-NGS-22301	0	87017394	0	0
1	BTA-24439-no-rs	0	87055723	0	0
1	ARS-BFGL-BAC-6363	0	87100663	A	G
1	Hapmap52334-rs29027507	0	87161990	A	C
1	BTA-40478-no-rs	0	87226006	A	G
1	ARS-BFGL-NGS-13673	0	87402236	A	C
1	ARS-BFGL-BAC-33122	0	87424785	A	G
1	ARS-BFGL-NGS-20558	0	87454919	A	G
1	ARS-BFGL-NGS-30991	0	87490723	G	A
1	BTB-02052555	0	87539440	A	G
1	Hapmap59015-rs29021588	0	87573900	A	G
1	BTB-00038588	0	87615299	A	G
1	BTB-00038586	0	87664746	G	A
1	Hapmap49096-BTA-25573	0	87725213	A	G
1	BTA-13139-rs29018103	0	87774971	A	C
1	BTB-01293857	0	87802892	G	A
1	BTB-01858021	0	87829634	A	G
1	ARS-BFGL-NGS-152	0	87876108	0	0
1	Hapmap44359-BTA-25574	0	87913280	A	G
1	BTA-122780-no-rs	0	87941018	A	G
1	BTA-25575-no-rs	0	87972118	A	G
1	ARS-BFGL-NGS-105257	0	87992112	A	G
1	Hapmap27233-BTA-162669	0	88022055	G	A
1	Hapmap47477-BTA-103865	0	88050696	A	G
1	BTA-103871-no-rs	0	88086502	A	G
1	Hapmap54455-rs29016036	0	88117471	G	A
1	ARS-BFGL-NGS-114428	0	88150843	A	G
1	Hapmap57808-rs29009859	0	88167139	A	G
1	Hapmap47817-BTA-104461	0	88205509	A	G
1	BTB-01837777	0	88262684	G	A
1	ARS-BFGL-NGS-82489	0	88327865	G	A
1	BTB-00039314	0	88358715	0	0
1	BTB-00039253	0	88462591	A	G
1	ARS-BFGL-NGS-112470	0	88489434	A	G
1	Hapmap54781-rs29010500	0	88539617	A	G
1	Hapmap27046-BTA-40513	0	88580973	A	G
1	BTA-40510-no-rs	0	88638760	A	G
1	Hapmap23067-BTA-124363	0	88676538	C	A
1	BTA-40495-no-rs	0	88698235	A	G
1	Hapmap58015-rs29026448	0	88801264	A	G
1	BTA-40481-no-rs	0	88899250	A	G
1	BTB-01195902	0	89059581	A	G
1	BTA-108728-no-rs	0	89091419	A	G
1	BTA-108733-no-rs	0	89140501	A	G
1	BTB-01195945	0	89189213	A	G
1	Hapmap47529-BTA-122384	0	89243673	A	G
1	BTB-01196345	0	89284818	A	G
1	ARS-BFGL-NGS-94042	0	89325400	A	G
1	BTB-01196514	0	89358747	G	A
1	Hapmap51798-BTA-108723	0	89389341	G	A
1	Hapmap27729-BTA-108726	0	89431170	A	G
1	ARS-BFGL-NGS-16663	0	89453518	G	A
1	BTB-01196775	0	89475293	A	G
1	BTB-01196519	0	89563554	0	G
1	BTB-00040563	0	89592448	A	G
1	BTB-00040624	0	89625133	A	G
1	BTA-119425-no-rs	0	89671800	G	A
1	BTB-01401158	0	89701222	A	G
1	Hapmap51342-BTA-88730	0	89734339	G	A
1	UA-IFASA-7467	0	89755328	A	G
1	BTA-88734-no-rs	0	89784824	A	G
1	BTB-01401420	0	89810818	A	C
1	ARS-BFGL-NGS-107398	0	89840519	A	G
1	Hapmap51446-BTA-41504	0	89877873	A	G
1	ARS-BFGL-NGS-23253	0	89900842	A	G
1	Hapmap27148-BTA-124406	0	89941301	A	G
1	ARS-BFGL-NGS-29136	0	90025134	A	G
1	ARS-BFGL-NGS-25311	0	90121176	A	C
1	BTB-00041036	0	90156001	A	C
1	BTA-41494-no-rs	0	90196132	A	G
1	Hapmap51445-BTA-41490	0	90242919	A	G
1	BTA-41484-no-rs	0	90283892	A	G
1	ARS-BFGL-NGS-3794	0	90311323	A	G
1	BTB-00040808	0	90347030	G	A
1	Hapmap41534-BTA-41482	0	90377648	A	G
1	ARS-BFGL-NGS-78317	0	90430877	A	G
1	ARS-BFGL-NGS-29444	0	90451222	0	A
1	BTA-41479-no-rs	0	90503071	A	G
1	BTA-41478-no-rs	0	90561071	0	0
1	ARS-BFGL-NGS-12933	0	90637000	A	T
1	ARS-BFGL-BAC-36098	0	90689913	A	G
1	Hapmap48236-BTA-17964	0	90714916	A	G
1	Hapmap60827-rs29019866	0	90759099	A	C
1	Hapmap49986-BTA-41525	0	90802931	G	A
1	ARS-BFGL-NGS-21075	0	90858396	0	0
1	Hapmap30020-BTA-150228	0	90895301	G	A
1	Hapmap46543-BTA-94613	0	90916197	A	T
1	BTA-94619-no-rs	0	90956859	G	A
1	Hapmap54568-rs29010311	0	91001080	A	G
1	BTA-94612-no-rs	0	91031267	A	C
1	Hapmap28877-BTA-24431	0	91066621	C	G
1	BTA-24432-no-rs	0	91093330	A	T
1	Hapmap44640-BTA-24435	0	91117527	A	G
1	Hapmap55511-rs29010538	0	91154241	A	G
1	BTB-01331667	0	91248261	G	A
1	BTB-01331698	0	91270222	A	G
1	BTB-01331738	0	91315818	A	G
1	ARS-BFGL-NGS-60701	0	91358383	A	G
1	Hapmap27463-BTA-162240	0	91435586	G	A
1	BTB-01846098	0	91460563	G	A
1	BTA-24172-no-rs	0	91490680	A	G
1	BTA-24073-no-rs	0	91533901	A	G
1	Hapmap41804-BTA-24071	0	91554463	A	G
1	ARS-BFGL-NGS-67044	0	91582464	A	G
1	BTB-01342372	0	91687256	A	G
1	ARS-BFGL-BAC-36911	0	91718782	A	G
1	ARS-BFGL-BAC-36910	0	91748217	0	G
1	ARS-BFGL-NGS-20424	0	91840712	A	G
1	BTB-02064590	0	91857655	A	G
1	ARS-BFGL-NGS-115400	0	91888946	A	G
1	BTB-01762766	0	91904464	A	C
1	BTB-01762784	0	91926201	0	G
1	Hapmap33028-BTA-147613	0	91988409	0	0
1	ARS-BFGL-NGS-54694	0	92049324	A	C
1	Hapmap34097-BES3_Contig167_336	0	92090517	C	A
1	BTB-01331303	0	92138426	G	A
1	BTB-01748272	0	92171349	G	A
1	BTA-118144-no-rs	0	92204771	A	G
1	BTA-112211-no-rs	0	92225849	A	G
1	BTA-24325-no-rs	0	92273799	G	A
1	BTB-01331221	0	92308130	G	A
1	BTB-01331173	0	92331878	A	G
1	BTB-01211220	0	92357722	A	G
1	BTA-111165-no-rs	0	92390120	0	0
1	Hapmap47178-BTA-111157	0	92461552	A	G
1	BTA-111161-no-rs	0	92495958	A	C
1	ARS-BFGL-NGS-39699	0	92581626	A	T
1	Hapmap26451-BTA-156064	0	92615520	A	G
1	Hapmap52705-rs29019397	0	92648727	A	C
1	ARS-BFGL-NGS-23990	0	92687973	A	C
1	Hapmap54865-rs29015706	0	92748968	A	G
1	BTA-17925-no-rs	0	92856829	G	A
1	BTA-17923-no-rs	0	92958471	A	T
1	Hapmap53960-rs29016796	0	93002837	A	G
1	BTA-17929-no-rs	0	93084421	G	A
1	BTA-17930-no-rs	0	93172083	A	G
1	Hapmap40307-BTA-42417	0	93252325	A	C
1	BTA-07846-rs29027508	0	93279488	A	G
1	Hapmap25356-BTA-42424	0	93375720	A	G
1	Hapmap50358-BTA-42427	0	93403653	A	G
1	ARS-BFGL-NGS-40011	0	93470466	C	G
1	Hapmap42562-BTA-48245	0	93567460	A	G
1	ARS-BFGL-NGS-107347	0	93601848	C	G
1	BTA-48243-no-rs	0	93639215	A	G
1	Hapmap41001-BTA-48148	0	93706862	G	A
1	Hapmap61079-rs29013410	0	93892947	A	C
1	Hapmap52501-rs29022252	0	93929607	C	A
1	Hapmap42952-BTA-48143	0	93954887	G	A
1	ARS-BFGL-BAC-36882	0	94053202	A	G
1	ARS-BFGL-BAC-36880	0	94090278	A	G
1	Hapmap49190-BTA-48142	0	94127480	A	G
1	ARS-BFGL-BAC-36877	0	94168061	G	A
1	Hapmap55432-rs29009621	0	94214604	A	G
1	BTA-121233-no-rs	0	94239208	0	0
1	Hapmap42235-BTA-50604	0	94335885	A	G
1	BTB-00768631	0	94367295	G	A
1	Hapmap24383-BTA-158893	0	94471948	A	C
1	BTB-01087150	0	94512100	A	G
1	BTA-85695-no-rs	0	94562544	G	A
1	BTA-85701-no-rs	0	94585445	A	G
1	Hapmap42095-BTA-120006	0	94623786	A	G
1	ARS-BFGL-NGS-14083	0	94677356	A	G
1	ARS-BFGL-NGS-104582	0	94699308	A	G
1	ARS-BFGL-NGS-106939	0	94730717	A	G
1	BTB-01086885	0	94776896	G	A
1	BTB-01793064	0	94833263	0	0
1	ARS-BFGL-NGS-80214	0	94860836	G	A
1	BTB-01086841	0	94882093	A	G
1	BTB-01086812	0	94923462	A	G
1	BTB-01086804	0	94952782	A	G
1	BTB-01086791	0	94980756	A	G
1	Hapmap40301-BTA-119986	0	95029947	A	C
1	Hapmap27891-BTA-158889	0	95064999	G	A
1	BTA-11416-rs29017177	0	95101691	A	C
1	ARS-BFGL-NGS-18020	0	95133504	G	A
1	ARS-BFGL-NGS-34941	0	95185520	0	0
1	ARS-BFGL-NGS-22239	0	95213011	A	G
1	Hapmap41451-BTA-119981	0	95258770	A	G
1	BTB-01086542	0	95279975	G	A
1	BTB-01591692	0	95297194	A	G
1	ARS-BFGL-NGS-113387	0	95343592	A	G
1	Hapmap58800-rs29016980	0	95394906	A	G
1	ARS-BFGL-NGS-83934	0	95423065	G	A
1	Hapmap52675-rs29021342	0	95477262	A	C
1	Hapmap48635-BTA-118353	0	95608009	A	G
1	ARS-BFGL-BAC-36902	0	95684940	G	A
1	BTA-122559-no-rs	0	95718992	A	G
1	ARS-BFGL-NGS-104619	0	95750768	A	C
1	BTB-00042026	0	95793312	0	0
1	ARS-BFGL-NGS-111885	0	95819377	A	G
1	ARS-BFGL-NGS-2011	0	95847141	A	T
1	ARS-BFGL-NGS-89308	0	95910972	0	0
1	Hapmap32288-BTA-124469	0	95981167	A	G
1	Hapmap58062-rs29012621	0	96059058	A	G
1	ARS-BFGL-NGS-8753	0	96169900	A	G
1	ARS-BFGL-NGS-110016	0	96217131	A	G
1	BTA-44237-no-rs	0	96252890	G	A
1	Hapmap50694-BTA-44240	0	96299260	G	A
1	Hapmap59668-rs29015093	0	96382717	A	G
1	BTA-44249-no-rs	0	96472067	A	G
1	ARS-BFGL-NGS-104596	0	96508341	A	G
1	BTA-44254-no-rs	0	96553339	A	G
1	Hapmap42941-BTA-44265	0	96582794	A	G
1	BTA-44267-no-rs	0	96677750	A	G
1	ARS-BFGL-NGS-14357	0	96791940	A	G
1	Hapmap51902-BTA-44288	0	96942516	G	A
1	ARS-BFGL-NGS-40587	0	97060227	0	0
1	Hapmap47007-BTA-43282	0	97123740	G	A
1	ARS-BFGL-NGS-96389	0	97160730	A	G
1	UA-IFASA-7818	0	97195480	A	G
1	BTA-43302-no-rs	0	97276664	A	G
1	ARS-BFGL-NGS-60021	0	97300654	G	A
1	ARS-BFGL-BAC-31698	0	97339425	G	A
1	Hapmap38956-BTA-43309	0	97366225	A	C
1	Hapmap54512-rs29023726	0	97390136	A	G
1	ARS-BFGL-NGS-19572	0	97420045	0	0
1	Hapmap49174-BTA-43310	0	97458910	A	G
1	ARS-BFGL-NGS-4387	0	97484342	A	C
[truncated: 50,017 more rows]
