# Supplementary material for: A genetically unique Chinese cattle population shows evidence of common ancestry with wild species when analysed with a reduced ascertainment bias SNP panel
Source: PLoS One. 2020 Apr 9;15(4):e0231162. doi: 10.1371/journal.pone.0231162 (PMC7145104; doi:10.1371/journal.pone.0231162)
Supplement: S1 Dataset — (ZIP) [file pone.0231162.s002.zip › HKF.fam]

HKF 14 0 0 0 -9
HKF 29 0 0 0 -9
HKF 31 0 0 0 -9
HKF 122 0 0 0 -9
HKF 122-12 0 0 0 -9
HKF 133 0 0 0 -9
HKF 134 0 0 0 -9
HKF 135 0 0 0 -9
HKF 238 0 0 0 -9
HKF 326 0 0 0 -9
HKF 340 0 0 0 -9
HKF 510 0 0 0 -9
HKF 510-29 0 0 0 -9
HKF 531 0 0 0 -9
HKF 609 0 0 0 -9
HKF 670 0 0 0 -9
HKF 673 0 0 0 -9
HKF 680 0 0 0 -9
HKF 701 0 0 0 -9
HKF MLB 0 0 0 -9
HKF UT 0 0 0 -9
