# Supplementary material for: A genetically unique Chinese cattle population shows evidence of common ancestry with wild species when analysed with a reduced ascertainment bias SNP panel
Source: PLoS One. 2020 Apr 9;15(4):e0231162. doi: 10.1371/journal.pone.0231162 (PMC7145104; doi:10.1371/journal.pone.0231162)
Supplement: S1 Table — (XLSX) [file pone.0231162.s003.xlsx]

## Sheet: S1
Breed	Acronym	Type	N	Ho (SD)	F (SD)	Ho (SD)	F (SD)
				Full SNP panel		Ancestral SNP panel
Angus	ANG	European taurus	24	0.306 (0.02)	0.05 (0.06)	0.314 (0.02)	0.21 (0.06)
Hereford	HFD	European taurus	24	0.297 (0.04)	0.08 (0.12)	0.305 (0.04)	0.24 (0.11)
BrownSwiss	BSW	European taurus	24	0.296 (0.01)	0.08 (0.04)	0.309 (0.01)	0.23 (0.03)
Fleckvieh	FLV	European taurus	24	0.313 (0.01)	0.03 (0.02)	0.328 (0.01)	0.18 (0.02)
Holstein	HOL	European taurus	24	0.326 (0.01)	-0.01 (0.03)	0.332 (0.01)	0.17 (0.03)
Limousine	LMS	European taurus	24	0.315 (0.01)	0.02 (0.04)	0.33 (0.01)	0.17 (0.04)
Piedmontese	PIE	European taurus	24	0.326 (0.01)	-0.01 (0.02)	0.345 (0.01)	0.14 (0.02)
Romagnola	ROM	European taurus	24	0.297 (0.01)	0.08 (0.02)	0.321 (0.01)	0.2 (0.03)
Marchigiana	MCG	European taurus	13	0.304 (0.01)	0.06 (0.04)	0.329 (0.02)	0.18 (0.04)
Chianina	CHI	European taurus	16	0.289 (0.01)	0.11 (0.02)	0.316 (0.01)	0.21 (0.02)
Muturu	MUT	African taurus	13	0.196 (0.01)	0.39 (0.03)	0.227 (0.01)	0.43 (0.03)
N'Dama	NDA	African taurus	23	0.244 (0.03)	0.24 (0.1)	0.283 (0.05)	0.29 (0.12)
Nganda	NGA	Sanga	24	0.269 (0.01)	0.17 (0.04)	0.342 (0.02)	0.14 (0.04)
Ankole	ANW	Sanga	24	0.252 (0.01)	0.22 (0.02)	0.322 (0.01)	0.19 (0.02)
Gir	GIR	Indicus	24	0.162 (0.01)	0.5 (0.02)	0.26 (0.01)	0.35 (0.03)
Tharparkar	THA	Indicus	13	0.141 (0.02)	0.56 (0.05)	0.227 (0.02)	0.43 (0.06)
Lohani	LOH	Indicus	13	0.157 (0.02)	0.52 (0.05)	0.252 (0.03)	0.37 (0.07)
Nellore	NYP	Indicus	24	0.167 (0.01)	0.48 (0.02)	0.264 (0.01)	0.34 (0.02)
Aceh	ACE	Chinese local	12	0.151 (0.01)	0.53 (0.02)	0.263 (0.01)	0.34 (0.02)
Banna	BNA	Chinese local	14	0.19 (0.02)	0.41 (0.08)	0.301 (0.03)	0.25 (0.07)
Dehong	DEH	Chinese local	16	0.164 (0.02)	0.49 (0.06)	0.273 (0.03)	0.32 (0.08)
Lhasa	LHS	Chinese local	14	0.311 (0.02)	0.04 (0.07)	0.37 (0.02)	0.07 (0.05)
Linzhi	LIZ	Chinese local	19	0.292 (0.01)	0.1 (0.04)	0.358 (0.02)	0.1 (0.05)
Honghe	HOH	Chinese local	12	0.252 (0.02)	0.22 (0.05)	0.355 (0.02)	0.11 (0.04)
Dengchuan	DEC	Chinese local	24	0.248 (0.02)	0.23 (0.05)	0.338 (0.02)	0.15 (0.05)
Luxi	LUX	Chinese local	11	0.265 (0.01)	0.18 (0.03)	0.363 (0.01)	0.09 (0.02)
Nanyang	NAY	Chinese local	23	0.256 (0.01)	0.21 (0.02)	0.357 (0.01)	0.11 (0.02)
Enshi	ENS	Chinese local	24	0.24 (0.02)	0.26 (0.05)	0.34 (0.02)	0.15 (0.06)
Qinchuan	QIC	Chinese local	24	0.301 (0.01)	0.07 (0.03)	0.365 (0.01)	0.08 (0.04)
Jinnan	JIN	Chinese local	14	0.305 (0.02)	0.06 (0.05)	0.363 (0.02)	0.09 (0.05)
Wannan	WAN	Chinese local	24	0.2 (0.02)	0.38 (0.06)	0.319 (0.02)	0.2 (0.05)
Wenling	WEL	Chinese local	24	0.181 (0.04)	0.44 (0.11)	0.295 (0.03)	0.26 (0.07)
Yanbian	YAB	Chinese local	24	0.298 (0.02)	0.08 (0.05)	0.323 (0.02)	0.19 (0.04)
HongKong feral	HKF	Feral	21	0.144 (0.01)	0.57 (0.03)	0.268 (0.02)	0.35 (0.05)
Gayal	OGA	Wild hybrid	21	0.069 (0.03)	0.79 (0.09)	0.183 (0.05)	0.54 (0.13)
Banteng	BAN	Wild	14	0.022 (0)	0.93 (0.01)	0.132 (0.01)	0.67 (0.04)
Gaur	GAU	Wild	10	0.018 (0)	0.94 (0)	0.112 (0.01)	0.72 (0.02)
