# Supplementary material for: A genetically unique Chinese cattle population shows evidence of common ancestry with wild species when analysed with a reduced ascertainment bias SNP panel
Source: PLoS One. 2020 Apr 9;15(4):e0231162. doi: 10.1371/journal.pone.0231162 (PMC7145104; doi:10.1371/journal.pone.0231162)
Supplement: S2 Table — (XLSX) [file pone.0231162.s004.xlsx]

## Sheet: Sheet1
Breed	Acronym	p-value_Ancestral	p-value_Full
Angus	ANG	0.007	0.557
Hereford	HFD	0.005	0.562
BrownSwiss	BSW	0.001	0.497
Fleckvieh	FLV	0.001	0.54
Holstein	HOL	0.024	0.549
Limousine	LMS	0.001	0.553
Piedmontese	PIE	0.001	0.545
Romagnola	ROM	0.001	0.575
Marchigiana	MCG	0.001	0.478
Chianina	CHI	0.001	0.46
Muturu	MUT	0.001	0.559
N'Dama	NDA	0.001	0.572
Nganda	NGA	0.001	0.532
Ankole	ANW	0.001	0.456
Gir	GIR	0.001	0.478
Tharparkar	THA	0.001	0.522
Lohani	LOH	0.001	0.459
Nellore	NYP	0.001	0.521
Aceh	ACE	0.001	0.44
Banna	BNA	0.001	0.45
Dehong	DEH	0.001	0.477
Lhasa	YAB	0.001	0.445
Linzhi	LHS	0.001	0.516
Honghe	LIZ	0.001	0.509
Dengchuan	QIC	0.001	0.557
Luxi	JIN	0.001	0.532
Nanyang	HOH	0.001	0.475
Enshi	DEC	0.001	0.444
Qinchuan	LUX	0.001	0.459
Jinnan	NAY	0.001	0.541
Wannan	ENS	0.001	0.504
Wenling	WAN	0.001	0.457
Yanbian	WEL	0.001	0.475
HongKong feral	HKF	0.001	0.509
Gayal	OGA	0.001	0.448
Banteng	BAN	0.001	0.55
Gaur	GAU	0.001	0.449
